# Supplementary material for: Derivation of metabolic point of departure using high-throughput in vitro metabolomics: investigating the importance of sampling time points on benchmark concentration values in the HepaRG cell line
Source: Arch Toxicol. 2023 Jan 22;97(3):721–35. doi: 10.1007/s00204-022-03439-3 (PMC9968698; doi:10.1007/s00204-022-03439-3)
Supplement: Supplementary file 2 — Supplementary file2 (XLSX 76 KB) [file 204_2022_3439_MOESM2_ESM.xlsx]

## Sheet: INDEX
Derivation of metabolic point of departure using high-throughput in vitro metabolomics: investigating the importance of sampling time points on benchmark concentration values in the HepaRG cell line
Julia M. Malinowska 1, Taina Palosaari 2, Jukka Sund 2, Donatella Carpi 2, Ralf J. M. Weber 1,3, Gavin R. Lloyd 3, Maurice Whelan 2 and Mark R. Viant 1,3,*
1 School of Biosciences, University of Birmingham, Birmingham B15 2TT, UK
2 European Commission, Joint Research Centre (JRC), Ispra, Italy
3 Phenome Centre Birmingham, University of Birmingham, Birmingham B15 2TT, UK
* Correspondence: Mark R. Viant (m.viant@bham.ac.uk)
Table	Description
S1	Tables corresponding to a given chemical, time point and assay showing feature count, level of replication and maximum percentage of missing values per feature and sample for each subset of data
S2	The HepaRG-specific library used for putative annotations: a list of polar metabolites and lipids expected to be present in the HepaRG cell line
S2 A	The final list of metabolites detected in the polar extract of the HepaRG cell line measured by HILIC UHPLC-MS/MS assay
S2 B	The final list of lipids detected in the lipid extract of the HepaRG cell line measured by RP C30 UHPLC-MS/MS assay
S2 C	The list of metabolites and lipids employed for putative annotation of toxicometabolomics datasets
S3	Putatively annotated features with concentration-response behaviour as a result of exposure to aflatoxin B1
S4	Putatively annotated features with concentration-response behaviour as a result of exposure to benzo[a]pyrene
S5	Putatively annotated features with concentration-response behaviour as a result of exposure to cyclosporin A
S6	Putatively annotated features with concentration-response behaviour as a result of exposure to rotenone

## Sheet: Table S1
	Cells in red: exposure group excluded from BMC modelling
	Minimum replication - only features present in at least four or five samples in each concentration group were retained
	C1 - highest concentration group, C2-C7 subsequent lower concentration groups, C - control samples
	Chemical: Aflatoxin B1
	Minimum replication: n=4 except for: 24 h, lipid positive nESI-DIMS (n=5)
Assay	Concentration group	Count	Time point	Concentration group	Replication	Time point	Concentration group	Count	Time point	Concentration group	Replication	Time point	Concentration group	Replication	Time point
Polar positive	C	22	h02	C	26	h06	C	26	h12	C	25	h24	C	17	h48
	C1	7	h02	C1	8	h06	C1	3	h12	C1	0	h24	C1	0	h48
	C2	7	h02	C2	8	h06	C2	5	h12	C2	3	h24	C2	0	h48
	C3	8	h02	C3	9	h06	C3	9	h12	C3	5	h24	C3	0	h48
	C4	8	h02	C4	7	h06	C4	9	h12	C4	9	h24	C4	6	h48
	C5	8	h02	C5	8	h06	C5	8	h12	C5	8	h24	C5	6	h48
	C6	6	h02	C6	8	h06	C6	5	h12	C6	5	h24	C6	4	h48
	C7	6	h02	C7	7	h06	C7	8	h12	C7	7	h24	C7	3	h48
	Parameter	Percentage / count	Time point	Parameter	Percentage / Replication	Time point	Parameter	Percentage / count	Time point	Parameter	Percentage / Replication	Time point	Parameter	Percentage / Replication	Time point
	Max. missing values per feature (%)	45.8	h02	Max. missing values per feature (%)	45.7	h06	Max. missing values per feature (%)	37.1	h12	Max. missing values per feature (%)	39	h24	Max. missing values per feature (%)	42.4	h48
	Max. missing values per sample (%)	22.4	h02	Max. missing values per sample (%)	24.3	h06	Max. missing values per sample (%)	16.6	h12	Max. missing values per sample (%)	14	h24	Max. missing values per sample (%)	26	h48
	Feature count for subset data	2570	h02	Feature count for subset data	2461	h06	Feature count for subset data	1775	h12	Feature count for subset data	1744	h24	Feature count for subset data	1882	h48
Assay	Concentration group	Count	Time point	Concentration group	Replication	Time point	Concentration group	Count	Time point	Concentration group	Replication	Time point	Concentration group	Replication	Time point
Polar negative	C	23	h02	C	19	h06	C	21	h12	C	24	h24	C	17	h48
	C1	7	h02	C1	9	h06	C1	6	h12	C1	3	h24	C1	0	h48
	C2	9	h02	C2	7	h06	C2	8	h12	C2	7	h24	C2	0	h48
	C3	8	h02	C3	8	h06	C3	7	h12	C3	9	h24	C3	2	h48
	C4	9	h02	C4	8	h06	C4	9	h12	C4	9	h24	C4	6	h48
	C5	9	h02	C5	8	h06	C5	7	h12	C5	8	h24	C5	5	h48
	C6	8	h02	C6	7	h06	C6	8	h12	C6	5	h24	C6	4	h48
	C7	7	h02	C7	6	h06	C7	6	h12	C7	7	h24	C7	6	h48
	Parameter	Percentage / count	Time point	Parameter	Percentage / Replication	Time point	Parameter	Percentage / count	Time point	Parameter	Percentage / Replication	Time point	Parameter	Percentage / Replication	Time point
	Max. missing values per feature (%)	45	h02	Max. missing values per feature (%)	41.7	h06	Max. missing values per feature (%)	38.9	h12	Max. missing values per feature (%)	37.7	h24	Max. missing values per feature (%)	36.8	h48
	Max. missing values per sample (%)	20.4	h02	Max. missing values per sample (%)	26.2	h06	Max. missing values per sample (%)	12.5	h12	Max. missing values per sample (%)	14.4	h24	Max. missing values per sample (%)	13.1	h48
	Feature count for subset data	4245	h02	Feature count for subset data	3678	h06	Feature count for subset data	2635	h12	Feature count for subset data	2747	h24	Feature count for subset data	2987	h48
Assay	Concentration group	Count	Time point	Concentration group	Replication	Time point	Concentration group	Count	Time point	Concentration group	Replication	Time point	Concentration group	Replication	Time point
Lipid positive	C	26	h02	C	22	h06	C	23	h12	C	26	h24	C	15	h48
	C1	7	h02	C1	7	h06	C1	3	h12	C1	0	h24	C1	0	h48
	C2	9	h02	C2	4	h06	C2	3	h12	C2	2	h24	C2	0	h48
	C3	9	h02	C3	8	h06	C3	6	h12	C3	5	h24	C3	0	h48
	C4	9	h02	C4	8	h06	C4	9	h12	C4	8	h24	C4	6	h48
	C5	8	h02	C5	8	h06	C5	8	h12	C5	7	h24	C5	5	h48
	C6	7	h02	C6	7	h06	C6	8	h12	C6	8	h24	C6	4	h48
	C7	7	h02	C7	8	h06	C7	8	h12	C7	7	h24	C7	5	h48
	Parameter	Percentage / count	Time point	Parameter	Percentage / Replication	Time point	Parameter	Percentage / count	Time point	Parameter	Percentage / Replication	Time point	Parameter	Percentage / Replication	Time point
	Max. missing values per feature (%)	45.1	h02	Max. missing values per feature (%)	41.7	h06	Max. missing values per feature (%)	40.3	h12	Max. missing values per feature (%)	27.9	h24	Max. missing values per feature (%)	37.1	h48
	Max. missing values per sample (%)	23.7	h02	Max. missing values per sample (%)	13.5	h06	Max. missing values per sample (%)	16.7	h12	Max. missing values per sample (%)	10.8	h24	Max. missing values per sample (%)	6.8	h48
	Feature count for subset data	2935	h02	Feature count for subset data	2318	h06	Feature count for subset data	2317	h12	Feature count for subset data	1608	h24	Feature count for subset data	2134	h48
	Chemical: Benzo[a]pyrene
	Minimum replication: n=4 except for: 2 h, lipid positive nESI-DIMS (n=5)
Assay	Concentration group	Count	Time point	Concentration group	Replication	Time point	Concentration group	Count	Time point	Concentration group	Replication	Time point	Concentration group	Replication	Time point
Polar positive	C	22	h02	C	26	h06	C	26	h12	C	25	h24	C	17	h48
	C1	7	h02	C1	8	h06	C1	8	h12	C1	9	h24	C1	3	h48
	C2	7	h02	C2	9	h06	C2	7	h12	C2	6	h24	C2	4	h48
	C3	8	h02	C3	8	h06	C3	9	h12	C3	8	h24	C3	5	h48
	C4	7	h02	C4	8	h06	C4	9	h12	C4	9	h24	C4	6	h48
	C5	9	h02	C5	9	h06	C5	9	h12	C5	9	h24	C5	6	h48
	C6	6	h02	C6	8	h06	C6	8	h12	C6	8	h24	C6	5	h48
	C7	8	h02	C7	7	h06	C7	9	h12	C7	9	h24	C7	5	h48
	Parameter	Percentage / count	Time point	Parameter	Percentage / Replication	Time point	Parameter	Percentage / count	Time point	Parameter	Percentage / Replication	Time point	Parameter	Percentage / Replication	Time point
	Max. missing values per feature (%)	39.2	h02	Max. missing values per feature (%)	49.4	h06	Max. missing values per feature (%)	47.1	h12	Max. missing values per feature (%)	39.8	h24	Max. missing values per feature (%)	25	h48
	Max. missing values per sample (%)	20.5	h02	Max. missing values per sample (%)	23.9	h06	Max. missing values per sample (%)	24.2	h12	Max. missing values per sample (%)	25.5	h24	Max. missing values per sample (%)	6.6	h48
	Feature count for subset data	2620	h02	Feature count for subset data	2719	h06	Feature count for subset data	2777	h12	Feature count for subset data	2628	h24	Feature count for subset data	1755	h48
Assay	Concentration group	Count	Time point	Concentration group	Replication	Time point	Concentration group	Count	Time point	Concentration group	Replication	Time point	Concentration group	Replication	Time point
Polar negative	C	23	h02	C	19	h06	C	21	h12	C	24	h24	C	17	h48
	C1	6	h02	C1	8	h06	C1	7	h12	C1	9	h24	C1	2	h48
	C2	9	h02	C2	6	h06	C2	9	h12	C2	6	h24	C2	4	h48
	C3	7	h02	C3	7	h06	C3	8	h12	C3	8	h24	C3	6	h48
	C4	8	h02	C4	7	h06	C4	7	h12	C4	9	h24	C4	6	h48
	C5	9	h02	C5	9	h06	C5	7	h12	C5	9	h24	C5	5	h48
	C6	9	h02	C6	8	h06	C6	9	h12	C6	8	h24	C6	5	h48
	C7	8	h02	C7	7	h06	C7	6	h12	C7	7	h24	C7	5	h48
	Parameter	Percentage / count	Time point	Parameter	Percentage / Replication	Time point	Parameter	Percentage / count	Time point	Parameter	Percentage / Replication	Time point	Parameter	Percentage / Replication	Time point
	Max. missing values per feature (%)	44.3	h02	Max. missing values per feature (%)	39.4	h06	Max. missing values per feature (%)	41.9	h12	Max. missing values per feature (%)	43.8	h24	Max. missing values per feature (%)	22.9	h48
	Max. missing values per sample (%)	10.8	h02	Max. missing values per sample (%)	38.3	h06	Max. missing values per sample (%)	21	h12	Max. missing values per sample (%)	12	h24	Max. missing values per sample (%)	16.2	h48
	Feature count for subset data	4167	h02	Feature count for subset data	3998	h06	Feature count for subset data	3827	h12	Feature count for subset data	4069	h24	Feature count for subset data	3585	h48
Assay	Concentration group	Count	Time point	Concentration group	Replication	Time point	Concentration group	Count	Time point	Concentration group	Replication	Time point	Concentration group	Replication	Time point
Lipid positive	C	26	h02	C	22	h06	C	23	h12	C	26	h24	C	15	h48
	C1	8	h02	C1	9	h06	C1	7	h12	C1	7	h24	C1	1	h48
	C2	9	h02	C2	7	h06	C2	9	h12	C2	8	h24	C2	4	h48
	C3	8	h02	C3	7	h06	C3	6	h12	C3	8	h24	C3	5	h48
	C4	9	h02	C4	7	h06	C4	7	h12	C4	8	h24	C4	6	h48
	C5	9	h02	C5	9	h06	C5	8	h12	C5	9	h24	C5	6	h48
	C6	8	h02	C6	8	h06	C6	9	h12	C6	7	h24	C6	5	h48
	C7	8	h02	C7	9	h06	C7	7	h12	C7	9	h24	C7	6	h48
	Parameter	Percentage / count	Time point	Parameter	Percentage / Replication	Time point	Parameter	Percentage / count	Time point	Parameter	Percentage / Replication	Time point	Parameter	Percentage / Replication	Time point
	Max. missing values per feature (%)	35.3	h02	Max. missing values per feature (%)	42.3	h06	Max. missing values per feature (%)	43.4	h12	Max. missing values per feature (%)	40.2	h24	Max. missing values per feature (%)	27.7	h48
	Max. missing values per sample (%)	21.8	h02	Max. missing values per sample (%)	29.5	h06	Max. missing values per sample (%)	22.8	h12	Max. missing values per sample (%)	24.3	h24	Max. missing values per sample (%)	8.3	h48
	Feature count for subset data	2819	h02	Feature count for subset data	2719	h06	Feature count for subset data	2811	h12	Feature count for subset data	2852	h24	Feature count for subset data	2505	h48
	Chemical: Cyclosporin A
	Minimum replication: n=4
Assay	Concentration group	Count	Time point	Concentration group	Replication	Time point	Concentration group	Count	Time point	Concentration group	Replication	Time point	Concentration group	Replication	Time point
Polar positive	C	22	h02	C	26	h06	C	26	h12	C	25	h24	C	17	h48
	C1	7	h02	C1	9	h06	C1	8	h12	C1	7	h24	C1	5	h48
	C2	8	h02	C2	9	h06	C2	9	h12	C2	9	h24	C2	6	h48
	C3	9	h02	C3	9	h06	C3	8	h12	C3	9	h24	C3	5	h48
	C4	9	h02	C4	9	h06	C4	9	h12	C4	8	h24	C4	5	h48
	C5	8	h02	C5	7	h06	C5	7	h12	C5	7	h24	C5	5	h48
	C6	5	h02	C6	9	h06	C6	7	h12	C6	6	h24	C6	6	h48
	C7	7	h02	C7	8	h06	C7	7	h12	C7	7	h24	C7	5	h48
	Parameter	Percentage / count	Time point	Parameter	Percentage / Replication	Time point	Parameter	Percentage / count	Time point	Parameter	Percentage / Replication	Time point	Parameter	Percentage / Replication	Time point
	Max. missing values per feature (%)	42.7	h02	Max. missing values per feature (%)	44.2	h06	Max. missing values per feature (%)	43.2	h12	Max. missing values per feature (%)	44.9	h24	Max. missing values per feature (%)	24.1	h48
	Max. missing values per sample (%)	21.1	h02	Max. missing values per sample (%)	22.9	h06	Max. missing values per sample (%)	29.4	h12	Max. missing values per sample (%)	19.3	h24	Max. missing values per sample (%)	8.5	h48
	Feature count for subset data	2525	h02	Feature count for subset data	2763	h06	Feature count for subset data	2733	h12	Feature count for subset data	2585	h24	Feature count for subset data	1873	h48
Assay	Concentration group	Count	Time point	Concentration group	Replication	Time point	Concentration group	Count	Time point	Concentration group	Replication	Time point	Concentration group	Replication	Time point
Polar negative	C	23	h02	C	19	h06	C	21	h12	C	24	h24	C	17	h48
	C1	8	h02	C1	7	h06	C1	7	h12	C1	8	h24	C1	6	h48
	C2	9	h02	C2	9	h06	C2	9	h12	C2	9	h24	C2	6	h48
	C3	9	h02	C3	9	h06	C3	5	h12	C3	8	h24	C3	6	h48
	C4	9	h02	C4	8	h06	C4	8	h12	C4	9	h24	C4	6	h48
	C5	9	h02	C5	7	h06	C5	9	h12	C5	7	h24	C5	5	h48
	C6	7	h02	C6	7	h06	C6	5	h12	C6	7	h24	C6	6	h48
	C7	7	h02	C7	6	h06	C7	8	h12	C7	7	h24	C7	4	h48
	Parameter	Percentage / count	Time point	Parameter	Percentage / Replication	Time point	Parameter	Percentage / count	Time point	Parameter	Percentage / Replication	Time point	Parameter	Percentage / Replication	Time point
	Max. missing values per feature (%)	49.4	h02	Max. missing values per feature (%)	44.4	h06	Max. missing values per feature (%)	44.4	h12	Max. missing values per feature (%)	46.8	h24	Max. missing values per feature (%)	21.4	h48
	Max. missing values per sample (%)	24.3	h02	Max. missing values per sample (%)	23.2	h06	Max. missing values per sample (%)	23	h12	Max. missing values per sample (%)	15.2	h24	Max. missing values per sample (%)	21.8	h48
	Feature count for subset data	4253	h02	Feature count for subset data	4001	h06	Feature count for subset data	3805	h12	Feature count for subset data	4042	h24	Feature count for subset data	3220	h48
Assay	Concentration group	Count	Time point	Concentration group	Replication	Time point	Concentration group	Count	Time point	Concentration group	Replication	Time point	Concentration group	Replication	Time point
Lipid positive	C	26	h02	C	22	h06	C	23	h12	C	26	h24	C	15	h48
	C1	8	h02	C1	8	h06	C1	8	h12	C1	8	h24	C1	6	h48
	C2	9	h02	C2	9	h06	C2	8	h12	C2	8	h24	C2	5	h48
	C3	9	h02	C3	8	h06	C3	9	h12	C3	9	h24	C3	6	h48
	C4	9	h02	C4	9	h06	C4	7	h12	C4	9	h24	C4	6	h48
	C5	8	h02	C5	9	h06	C5	9	h12	C5	8	h24	C5	5	h48
	C6	7	h02	C6	7	h06	C6	9	h12	C6	9	h24	C6	6	h48
	C7	6	h02	C7	8	h06	C7	9	h12	C7	8	h24	C7	5	h48
	Parameter	Percentage / count	Time point	Parameter	Percentage / Replication	Time point	Parameter	Percentage / count	Time point	Parameter	Percentage / Replication	Time point	Parameter	Percentage / Replication	Time point
	Max. missing values per feature (%)	43.9	h02	Max. missing values per feature (%)	46.2	h06	Max. missing values per feature (%)	47.6	h12	Max. missing values per feature (%)	44.7	h24	Max. missing values per feature (%)	24.1	h48
	Max. missing values per sample (%)	23	h02	Max. missing values per sample (%)	21.6	h06	Max. missing values per sample (%)	29.6	h12	Max. missing values per sample (%)	31.7	h24	Max. missing values per sample (%)	10.4	h48
	Feature count for subset data	2774	h02	Feature count for subset data	2730	h06	Feature count for subset data	2703	h12	Feature count for subset data	2609	h24	Feature count for subset data	2054	h48
	Chemical: Rotenone
	Minimum replication: n=4 except for: 12 h, polar positive nESI-DIMS (n=5) & h=02, polar negative nESI-DIMS (n=5) & h=02, lipid positive nESI-DIMS (n=5)
Assay	Concentration group	Count	Time point	Concentration group	Replication	Time point	Concentration group	Count	Time point	Concentration group	Replication	Time point	Concentration group	Replication	Time point
Polar positive	C	22	h02	C	26	h06	C	26	h12	C	25	h24	C	17	h48
	C1	8	h02	C1	7	h06	C1	8	h12	C1	4	h24	C1	0	h48
	C2	7	h02	C2	8	h06	C2	8	h12	C2	6	h24	C2	1	h48
	C3	9	h02	C3	7	h06	C3	9	h12	C3	5	h24	C3	5	h48
	C4	7	h02	C4	8	h06	C4	9	h12	C4	9	h24	C4	5	h48
	C5	6	h02	C5	7	h06	C5	8	h12	C5	7	h24	C5	3	h48
	C6	6	h02	C6	8	h06	C6	8	h12	C6	7	h24	C6	4	h48
	C7	7	h02	C7	9	h06	C7	9	h12	C7	9	h24	C7	4	h48
	Parameter	Percentage / count	Time point	Parameter	Percentage / Replication	Time point	Parameter	Percentage / count	Time point	Parameter	Percentage / Replication	Time point	Parameter	Percentage / Replication	Time point
	Max. missing values per feature (%)	38.9	h02	Max. missing values per feature (%)	50	h06	Max. missing values per feature (%)	37.6	h12	Max. missing values per feature (%)	37.5	h24	Max. missing values per feature (%)	25.7	h48
	Max. missing values per sample (%)	22.9	h02	Max. missing values per sample (%)	20.3	h06	Max. missing values per sample (%)	22.6	h12	Max. missing values per sample (%)	16	h24	Max. missing values per sample (%)	5.1	h48
	Feature count for subset data	2526	h02	Feature count for subset data	2635	h06	Feature count for subset data	2495	h12	Feature count for subset data	1890	h24	Feature count for subset data	1347	h48
Assay	Concentration group	Count	Time point	Concentration group	Replication	Time point	Concentration group	Count	Time point	Concentration group	Replication	Time point	Concentration group	Replication	Time point
Polar negative	C	23	h02	C	19	h06	C	21	h12	C	24	h24	C	17	h48
	C1	8	h02	C1	9	h06	C1	7	h12	C1	5	h24	C1	3	h48
	C2	9	h02	C2	9	h06	C2	9	h12	C2	9	h24	C2	5	h48
	C3	8	h02	C3	7	h06	C3	8	h12	C3	7	h24	C3	6	h48
	C4	9	h02	C4	7	h06	C4	9	h12	C4	8	h24	C4	5	h48
	C5	8	h02	C5	7	h06	C5	7	h12	C5	8	h24	C5	5	h48
	C6	8	h02	C6	8	h06	C6	9	h12	C6	8	h24	C6	5	h48
	C7	9	h02	C7	6	h06	C7	7	h12	C7	8	h24	C7	6	h48
	Parameter	Percentage / count	Time point	Parameter	Percentage / Replication	Time point	Parameter	Percentage / count	Time point	Parameter	Percentage / Replication	Time point	Parameter	Percentage / Replication	Time point
	Max. missing values per feature (%)	42.7	h02	Max. missing values per feature (%)	38.9	h06	Max. missing values per feature (%)	46.8	h12	Max. missing values per feature (%)	44.2	h24	Max. missing values per feature (%)	32.7	h48
	Max. missing values per sample (%)	14.5	h02	Max. missing values per sample (%)	37.6	h06	Max. missing values per sample (%)	21.3	h12	Max. missing values per sample (%)	13.5	h24	Max. missing values per sample (%)	13.8	h48
	Feature count for subset data	4120	h02	Feature count for subset data	3826	h06	Feature count for subset data	3929	h12	Feature count for subset data	3545	h24	Feature count for subset data	2914	h48
Assay	Concentration group	Count	Time point	Concentration group	Replication	Time point	Concentration group	Count	Time point	Concentration group	Replication	Time point	Concentration group	Replication	Time point
Lipid positive	C	26	h02	C	22	h06	C	23	h12	C	26	h24	C	15	h48
	C1	8	h02	C1	9	h06	C1	8	h12	C1	7	h24	C1	5	h48
	C2	8	h02	C2	9	h06	C2	8	h12	C2	9	h24	C2	4	h48
	C3	9	h02	C3	7	h06	C3	8	h12	C3	8	h24	C3	6	h48
	C4	8	h02	C4	7	h06	C4	9	h12	C4	8	h24	C4	6	h48
	C5	8	h02	C5	9	h06	C5	8	h12	C5	8	h24	C5	5	h48
	C6	8	h02	C6	9	h06	C6	9	h12	C6	8	h24	C6	5	h48
	C7	9	h02	C7	8	h06	C7	9	h12	C7	7	h24	C7	6	h48
	Parameter	Percentage / count	Time point	Parameter	Percentage / Replication	Time point	Parameter	Percentage / count	Time point	Parameter	Percentage / Replication	Time point	Parameter	Percentage / Replication	Time point
	Max. missing values per feature (%)	36.9	h02	Max. missing values per feature (%)	48.8	h06	Max. missing values per feature (%)	48.8	h12	Max. missing values per feature (%)	42	h24	Max. missing values per feature (%)	25	h48
	Max. missing values per sample (%)	28.4	h02	Max. missing values per sample (%)	25	h06	Max. missing values per sample (%)	21	h12	Max. missing values per sample (%)	25.5	h24	Max. missing values per sample (%)	11.8	h48
	Feature count for subset data	2783	h02	Feature count for subset data	2714	h06	Feature count for subset data	2737	h12	Feature count for subset data	2495	h24	Feature count for subset data	1667	h48

## Sheet: Table S2 A
Assay and ionisation mode	Proposed name	HMDB ID	Subclass according to HMDB	Molecular formula		If more than one metabolite is present in the same cell of the table, this indicates that the metabolites could not be differentiated by the methods applied, thus all endogenous candidates are reported. The proposed name and HMDB ID are based upon the more likely isomer (e.g., L-amino acids).
HILIC POSITIVE	Choline	HMDB0000097	Quaternary ammonium salts	C5H14NO+
HILIC POSITIVE	L-Serine	HMDB0000187	Amino acids, peptides, and analogues	C3H7NO3
HILIC POSITIVE	Hypotaurine	HMDB0000965	Sulfinic acids	C2H7NO2S
HILIC POSITIVE	Creatinine	HMDB0000562	Amino acids, peptides, and analogues	C4H7N3O
HILIC POSITIVE	Betaine	HMDB0000043	Amino acids, peptides, and analogues	C5H12NO2
HILIC POSITIVE	L-Threonine	HMDB0000167	Amino acids, peptides, and analogues	C4H9NO3
	L-Homoserine	HMDB0000719
HILIC POSITIVE	Taurine	HMDB0000251	Organosulfonic acids and derivatives	C2H7NO3S
HILIC POSITIVE	N-Acetylputrescine	HMDB0002064	Carboximidic acids	C6H14N2O
HILIC POSITIVE	Creatine	HMDB0000064	Amino acids, peptides, and analogues	C4H9N3O2
HILIC POSITIVE	L-Leucine	HMDB0000687	Amino acids, peptides, and analogues	C6H13NO2
	L-Isoleucine	HMDB0000172
	L-Norleucine	HMDB0001645
HILIC POSITIVE	L-Asparagine	HMDB0000168	Amino acids, peptides, and analogues	C4H8N2O3
HILIC POSITIVE	L-Ornithine	HMDB0000214	Amino acids, peptides, and analogues	C5H12N2O2
HILIC POSITIVE	Hypoxanthine	HMDB0000157	Purines and purine derivatives	C5H4N4O
HILIC POSITIVE	3-Pyridylacetic acid	HMDB0001538	N/A	C7H7NO2
HILIC POSITIVE	1-Methylnicotinamide	HMDB0000699	Pyridinecarboxylic acids and derivatives	C7H9N2O+
	6-Methylnicotinamide	NA		C7H8N2O
	2-Methylnicotinamide	HMDB0059711		C7H8N2O
	N-Methylnicotinamide	HMDB0003152		C7H8N2O
HILIC POSITIVE	Proline betaine	HMDB0004827	Amino acids, peptides, and analogues	C7H13NO2
HILIC POSITIVE	4-Acetamidobutanoic acid	HMDB0003681	Amino acids, peptides, and analogues	C6H11NO3
HILIC POSITIVE	4-Guanidinobutyric acid	HMDB0003464	Amino acids, peptides, and analogues	C5H11N3O2
	(4-Guanidinobutanoic acid)
HILIC POSITIVE	Spermidine	HMDB0001257	Amines	C7H19N3
HILIC POSITIVE	L-Glutamine	HMDB0000641	Amino acids, peptides, and analogues	C5H10N2O3
HILIC POSITIVE	L-Lysine	HMDB0000182	Amino acids, peptides, and analogues	C6H14N2O2
HILIC POSITIVE	Acetylcholine	HMDB0000895	Quaternary ammonium salts	C7H16NO2+
HILIC POSITIVE	L-Glutamic acid	HMDB0000148	Amino acids, peptides, and analogues	C5H9NO4
HILIC POSITIVE	L-Methionine	HMDB0000696	Amino acids, peptides, and analogues	C5H11NO2S
HILIC POSITIVE	L-Carnitine	HMDB0000062	Quaternary ammonium salts	C7H15NO3
HILIC POSITIVE	Methionine sulfoxide	HMDB0002005	Amino acids, peptides, and analogues	C5H11NO3S
HILIC POSITIVE	Pyridoxal	HMDB0001545	Pyridine carboxaldehydes	C8H9NO3
	2-Amino-3-methoxybenzoic acid	HMDB0060374	Benzoic acids and derivatives
HILIC POSITIVE	Cysteinylglycine	HMDB0000078	Amino acids, peptides, and analogues	C5H10N2O3S
HILIC POSITIVE	4-Pyridoxic acid	HMDB0000017	Pyridinecarboxylic acids and derivatives	C8H9NO4
HILIC POSITIVE	N1-Acetylspermidine	HMDB0002189	Carboximidic acids	C9H21N3O
	N8-Acetylspermidine
HILIC POSITIVE	Kynurenic acid	HMDB0000715	Quinoline carboxylic acids	C10H7NO3
HILIC POSITIVE	Spermine	HMDB0001256	Amines	C10H26N4
HILIC POSITIVE	Acetyl-L-carnitine	HMDB0240773 (HMDB0000201)	Fatty acid esters	C9H17NO4
HILIC POSITIVE	L-Kynurenine	HMDB0000684	Carbonyl compounds	C10H12N2O3
HILIC POSITIVE	L-Cystathionine	HMDB0000099	Amino acids, peptides, and analogues	C7H14N2O4S
HILIC POSITIVE	Isoleucylproline	HMDB0011174	Amino acids, peptides, and analogues	C11H20N2O3
	Leucylproline	HMDB0011175
HILIC POSITIVE	N-Phenylacetylglutamine	HMDB0006344	Amino acids, peptides, and analogues	C13H16N2O4
HILIC POSITIVE	Thiamine	HMDB0000235	Pyrimidines and pyrimidine derivatives	C12H17N4OS+
HILIC POSITIVE	Adenosine	HMDB0000050	N/A	C10H13N5O4
HILIC POSITIVE	Inosine	HMDB0000195	N/A	C10H12N4O5
HILIC POSITIVE	L-Glutathione (reduced)	HMDB0000125	Amino acids, peptides, and analogues	C10H17N3O6S
HILIC POSITIVE	Aspartylglycosamine	HMDB0000489	Carbohydrates and carbohydrate conjugates	C12H21N3O8
HILIC POSITIVE	Adenosine 5'-monophosphate	HMDB0000045	Purine ribonucleotides	C10H14N5O7P
	Adenosine 3'-monophosphate	HMDB0003540
HILIC POSITIVE	S-Adenosylhomocysteine	HMDB0000939	5'-deoxy-5'-thionucleosides	C14H20N6O5S
HILIC POSITIVE	Uridine diphosphate-N-acetylglucosamine	HMDB0000290	Pyrimidine nucleotide sugars	C17H27N3O17P2
HILIC POSITIVE	L-Glutathione oxidized	HMDB0003337	Amino acids, peptides, and analogues	C20H32N6O12S2
HILIC POSITIVE	Nicotinamide adenine dinucleotide (NAD+)	HMDB0000902	N/A	C21H27N7O14P2
HILIC POSITIVE	PC(16:0/16:0) (Colfosceril palmitate)	HMDB0000564	Glycerophosphocholines	C40H80NO8P
HILIC POSITIVE	L-Hexanoylcarnitine	HMDB0000756	Fatty acid esters	C13H25NO4
HILIC POSITIVE	L-Palmitoylcarnitine	HMDB0000222	Fatty acid esters	C23H45NO4
HILIC POSITIVE	Cytidine 5'-diphosphocholine (Citicoline)	HMDB0001413	Pterins and derivatives	C14H26N4O11P2
HILIC POSITIVE	Propionylcarnitine	HMDB0000824	Fatty acid esters	C10H19NO4
HILIC POSITIVE	Cytidine 5-'monophosphate	HMDB0000095	Pyrimidine ribonucleotides	C9H14N3O8P
HILIC POSITIVE	S-adenosyl-L-methioninate	HMDB0001185	5'-deoxy-5'-thionucleosides	C15H22N6O5S
HILIC NEGATIVE	L-Serine	HMDB0000187	Amino acids, peptides, and analogues	C3H7NO3
HILIC NEGATIVE	Taurine	HMDB0000251	Organosulfonic acids and derivatives	C2H7NO3S
HILIC NEGATIVE	Creatine	HMDB0000064	Amino acids, peptides, and analogues	C4H9N3O2
HILIC NEGATIVE	Hypoxanthine	HMDB0000157	Purines and purine derivatives	C5H4N4O
HILIC NEGATIVE	L-Glutamine	HMDB0000641	Amino acids, peptides, and analogues	C5H10N2O3
HILIC NEGATIVE	L-Glutamic acid	HMDB0000148	Amino acids, peptides, and analogues	C5H9NO4
HILIC NEGATIVE	Xanthine	HMDB0000292	Purines and purine derivatives	C5H4N4O2
HILIC NEGATIVE	D-Mannose	HMDB0000169	Carbohydrates and carbohydrate conjugates	C6H12O6
	D-Glucose	HMDB0000122
	D-Fructose	HMDB0000660
	D-Galactose	HMDB0000143
HILIC NEGATIVE	Kynurenic acid	HMDB0000715	Quinoline carboxylic acids	C10H7NO3
HILIC NEGATIVE	L-Glutathione (reduced)	HMDB0000125	Amino acids, peptides, and analogues	C10H17N3O6S
HILIC NEGATIVE	Uridine 5'-diphosphogalactose	HMDB0000302	Pyrimidine nucleotide sugars	C15H24N2O17P2
HILIC NEGATIVE	Uridine 5'-diphosphoglucuronic acid	HMDB0000935	Gamma butyrolactones	C15H22N2O18P2
HILIC NEGATIVE	Uridine diphosphate-N-acetylglucosamine	HMDB0000290	Pyrimidine nucleotide sugars	C17H27N3O17P2
HILIC NEGATIVE	L-Glutathione oxidized	HMDB0003337	Amino acids, peptides, and analogues	C20H32N6O12S2

## Sheet: Table S2 B
	LipidSearch information					The underscore in the cells of the column corresponding to lipid molecules denotes that the sn-position was not assigned.
Assay and ionisation mode	Lipid molecule	Class	Group	Molecular formula
C30 POSITIVE	AcCa(8:0)	Acyl Carnitine	Fatty acyl and other lipids	C15 H29 O4 N1
C30 POSITIVE	AcCa(9:0)	Acyl Carnitine	Fatty acyl and other lipids	C16 H31 O4 N1
C30 POSITIVE	AcCa(10:1)	Acyl Carnitine	Fatty acyl and other lipids	C17 H31 O4 N1
C30 POSITIVE	AcCa(10:0)	Acyl Carnitine	Fatty acyl and other lipids	C17 H33 O4 N1
C30 POSITIVE	AcCa(11:0)	Acyl Carnitine	Fatty acyl and other lipids	C18 H35 O4 N1
C30 POSITIVE	AcCa(12:0)	Acyl Carnitine	Fatty acyl and other lipids	C19 H37 O4 N1
C30 POSITIVE	CarE(14:1)	Carnitine Esters	Fatty acyl carnitines	C21 H39 O4 N1
C30 POSITIVE	AcCa(14:0)	Acyl Carnitine	Fatty acyl and other lipids	C21 H41 O4 N1
C30 POSITIVE	CarE(16:1)	Carnitine Esters	Fatty acyl carnitines	C23 H43 O4 N1
C30 POSITIVE	CarE(16:0)	Carnitine Esters	Fatty acyl carnitines	C23 H45 O4 N1
C30 POSITIVE	AcCa(18:1)	Acyl Carnitine	Fatty acyl and other lipids	C25 H47 O4 N1
C30 POSITIVE	CarE(18:0)	Carnitine Esters	Fatty acyl carnitines	C25 H49 O4 N1
C30 POSITIVE	LPC(14:0)	Lysophosphatidylcholine	Phospholipids	C22 H46 O7 N1 P1
C30 POSITIVE	LPC(16:1e)	Lysophosphatidylcholine	Phospholipids	C24 H50 O6 N1 P1
C30 POSITIVE	LPC(15:0)	Lysophosphatidylcholine	Phospholipids	C23 H48 O7 N1 P1
C30 POSITIVE	LPC(16:1)	Lysophosphatidylcholine	Phospholipids	C24 H48 O7 N1 P1
C30 POSITIVE	LPC(16:0)	Lysophosphatidylcholine	Phospholipids	C24 H50 O7 N1 P1
C30 POSITIVE	LPC(18:1e)	Lysophosphatidylcholine	Phospholipids	C26 H54 O6 N1 P1
C30 POSITIVE	LPC(18:3)	Lysophosphatidylcholine	Phospholipids	C26 H48 O7 N1 P1
C30 POSITIVE	LPC(18:2)	Lysophosphatidylcholine	Phospholipids	C26 H50 O7 N1 P1
C30 POSITIVE	Cer(d18:2_16:0)	Ceramides	Sphingolipids	C34 H65 O3 N1
C30 POSITIVE	Cer(d18:1_16:0)	Ceramides	Sphingolipids	C34 H67 O3 N1
C30 POSITIVE	LPC(20:3)	Lysophosphatidylcholine	Phospholipids	C28 H52 O7 N1 P1
C30 POSITIVE	LPC(20:0)	Lysophosphatidylcholine	Phospholipids	C28 H58 O7 N1 P1
C30 POSITIVE	DG(16:0_18:1)	Diglyceride	Neutral lipids	C37 H70 O5
C30 POSITIVE	DG(18:1_18:2)	Diglyceride	Neutral lipids	C39 H70 O5
C30 POSITIVE	Cer(d16:1_24:1)	Ceramides	Sphingolipids	C40 H77 O3 N1
C30 POSITIVE	Cer(d18:2_22:0)	Ceramides	Sphingolipids	C40 H77 O3 N1
C30 POSITIVE	DG(18:1_18:1)	Diglyceride	Neutral lipids	C39 H72 O5
C30 POSITIVE	DG(18:0_18:2)	Diglyceride	Neutral lipids	C39 H72 O5
C30 POSITIVE	Cer(d18:1_22:0)	Ceramides	Sphingolipids	C40 H79 O3 N1
C30 POSITIVE	DG(18:0_18:1)	Diglyceride	Neutral lipids	C39 H74 O5
C30 POSITIVE	Cer(d17:1_24:1)	Ceramides	Sphingolipids	C41 H79 O3 N1
C30 POSITIVE	Cer(d18:2_23:0)	Ceramides	Sphingolipids	C41 H79 O3 N1
C30 POSITIVE	Cer(t18:1_22:0)	Ceramides	Sphingolipids	C40 H79 O4 N1
C30 POSITIVE	PE(12:0p_18:2)	Phosphatidylethanolamine	Phospholipids	C35 H66 O7 N1 P1
C30 POSITIVE	DG(18:0_20:4)	Diglyceride	Neutral lipids	C41 H72 O5
C30 POSITIVE	Cer(d18:2_24:1)	Ceramides	Sphingolipids	C42 H79 O3 N1
C30 POSITIVE	Cer(d18:1_24:1)	Ceramides	Sphingolipids	C42 H81 O3 N1
C30 POSITIVE	Cer(d18:2_24:0)	Ceramides	Sphingolipids	C42 H81 O3 N1
C30 POSITIVE	DG(20:1_18:1)	Diglyceride	Neutral lipids	C41 H76 O5
C30 POSITIVE	Cer(d18:1_24:0)	Ceramides	Sphingolipids	C42 H83 O3 N1
C30 POSITIVE	Cer(d19:1_24:1)	Ceramides	Sphingolipids	C43 H83 O3 N1
C30 POSITIVE	LPC(28:0)	Lysophosphatidylcholine	Phospholipids	C36 H74 O7 N1 P1
C30 POSITIVE	Cer(t18:1_24:1)	Ceramides	Sphingolipids	C42 H81 O4 N1
C30 POSITIVE	Cer(t18:1_24:0)	Ceramides	Sphingolipids	C42 H83 O4 N1
C30 POSITIVE	PE(12:0p_20:4)	Phosphatidylethanolamine	Phospholipids	C37 H66 O7 N1 P1
C30 POSITIVE	PE(14:0p_18:2)	Phosphatidylethanolamine	Phospholipids	C37 H70 O7 N1 P1
C30 POSITIVE	DG(18:0_22:4)	Diglyceride	Neutral lipids	C43 H76 O5
C30 POSITIVE	Cer(d20:1_24:1)	Ceramides	Sphingolipids	C44 H85 O3 N1
C30 POSITIVE	PE(16:0_16:1)	Phosphatidylethanolamine	Phospholipids	C37 H72 O8 N1 P1
C30 POSITIVE	PE(16:0p_18:2)	Phosphatidylethanolamine	Phospholipids	C39 H74 O7 N1 P1
C30 POSITIVE	Hex1Cer(d18:1_16:0)	Simple glycosphingolipid	Sphingolipids	C40 H77 O8 N1
C30 POSITIVE	PE(16:0p_18:1)	Phosphatidylethanolamine	Phospholipids	C39 H76 O7 N1 P1
C30 POSITIVE	PC(16:0_14:0)	Phosphatidylcholine	Phospholipids	C38 H76 O8 N1 P1
C30 POSITIVE	PE(14:0_20:4)	Phosphatidylethanolamine	Phospholipids	C39 H70 O8 N1 P1
C30 POSITIVE	PE(16:1_18:1)	Phosphatidylethanolamine	Phospholipids	C39 H74 O8 N1 P1
C30 POSITIVE	PE(16:0_18:2)	Phosphatidylethanolamine	Phospholipids	C39 H74 O8 N1 P1
C30 POSITIVE	PC(16:2e_16:0)	Phosphatidylcholine	Phospholipids	C40 H78 O7 N1 P1
C30 POSITIVE	PE(16:0_18:1)	Phosphatidylethanolamine	Phospholipids	C39 H76 O8 N1 P1
C30 POSITIVE	TG(18:0_6:0_18:2)	Triglyceride	Neutral lipids	C45 H82 O6
C30 POSITIVE	PE(16:1p_20:4)	Phosphatidylethanolamine	Phospholipids	C41 H72 O7 N1 P1
C30 POSITIVE	PE(16:0p_20:5)	Phosphatidylethanolamine	Phospholipids	C41 H72 O7 N1 P1
C30 POSITIVE	PE(16:0p_20:4)	Phosphatidylethanolamine	Phospholipids	C41 H74 O7 N1 P1
C30 POSITIVE	SM(d18:1_18:3)	Sphingomyelin	Sphingolipids	C41 H77 O6 N2 P1
C30 POSITIVE	PE(18:1p_18:2)	Phosphatidylethanolamine	Phospholipids	C41 H76 O7 N1 P1
C30 POSITIVE	PE(16:0p_20:3)	Phosphatidylethanolamine	Phospholipids	C41 H76 O7 N1 P1
C30 POSITIVE	PE(18:0p_18:2)	Phosphatidylethanolamine	Phospholipids	C41 H78 O7 N1 P1
C30 POSITIVE	PE(17:0_18:2)	Phosphatidylethanolamine	Phospholipids	C40 H76 O8 N1 P1
C30 POSITIVE	PE(18:0p_18:1)	Phosphatidylethanolamine	Phospholipids	C41 H80 O7 N1 P1
C30 POSITIVE	PC(16:0_16:1)	Phosphatidylcholine	Phospholipids	C40 H78 O8 N1 P1
C30 POSITIVE	PE(17:0_18:1)	Phosphatidylethanolamine	Phospholipids	C40 H78 O8 N1 P1
C30 POSITIVE	PC(16:0_16:0)	Phosphatidylcholine	Phospholipids	C40 H80 O8 N1 P1
C30 POSITIVE	PE(20:0_15:0)	Phosphatidylethanolamine	Phospholipids	C40 H80 O8 N1 P1
C30 POSITIVE	PE(16:1_20:4)	Phosphatidylethanolamine	Phospholipids	C41 H72 O8 N1 P1
C30 POSITIVE	PE(16:0_20:5)	Phosphatidylethanolamine	Phospholipids	C41 H72 O8 N1 P1
C30 POSITIVE	PE(18:2_18:2)	Phosphatidylethanolamine	Phospholipids	C41 H74 O8 N1 P1
C30 POSITIVE	PE(16:0_20:4)	Phosphatidylethanolamine	Phospholipids	C41 H74 O8 N1 P1
C30 POSITIVE	PC(18:3e_16:1)	Phosphatidylcholine	Phospholipids	C42 H78 O7 N1 P1
C30 POSITIVE	PE(18:1_18:2)	Phosphatidylethanolamine	Phospholipids	C41 H76 O8 N1 P1
C30 POSITIVE	PE(16:0_20:3)	Phosphatidylethanolamine	Phospholipids	C41 H76 O8 N1 P1
C30 POSITIVE	PC(18:3e_16:0)	Phosphatidylcholine	Phospholipids	C42 H80 O7 N1 P1
C30 POSITIVE	PE(18:1_18:1)	Phosphatidylethanolamine	Phospholipids	C41 H78 O8 N1 P1
C30 POSITIVE	PC(15:0_18:2)	Phosphatidylcholine	Phospholipids	C41 H78 O8 N1 P1
C30 POSITIVE	PE(18:0_18:2)	Phosphatidylethanolamine	Phospholipids	C41 H78 O8 N1 P1
C30 POSITIVE	PE(18:0_18:1)	Phosphatidylethanolamine	Phospholipids	C41 H80 O8 N1 P1
C30 POSITIVE	PE(18:2p_20:4)	Phosphatidylethanolamine	Phospholipids	C43 H74 O7 N1 P1
C30 POSITIVE	PE(18:1p_20:5)	Phosphatidylethanolamine	Phospholipids	C43 H74 O7 N1 P1
C30 POSITIVE	PE(16:0p_22:6)	Phosphatidylethanolamine	Phospholipids	C43 H74 O7 N1 P1
C30 POSITIVE	PE(18:0_18:0)	Phosphatidylethanolamine	Phospholipids	C41 H82 O8 N1 P1
C30 POSITIVE	TG(16:1_14:0_14:0)	Triglyceride	Neutral lipids	C47 H88 O6
C30 POSITIVE	PE(18:1p_20:4)	Phosphatidylethanolamine	Phospholipids	C43 H76 O7 N1 P1
C30 POSITIVE	PE(17:1_20:4)	Phosphatidylethanolamine	Phospholipids	C42 H74 O8 N1 P1
C30 POSITIVE	PE(18:1p_20:3)	Phosphatidylethanolamine	Phospholipids	C43 H78 O7 N1 P1
C30 POSITIVE	PE(18:0p_20:4)	Phosphatidylethanolamine	Phospholipids	C43 H78 O7 N1 P1
C30 POSITIVE	PE(17:0_20:4)	Phosphatidylethanolamine	Phospholipids	C42 H76 O8 N1 P1
C30 POSITIVE	PE(18:0p_20:3)	Phosphatidylethanolamine	Phospholipids	C43 H80 O7 N1 P1
C30 POSITIVE	PC(16:1_18:1)	Phosphatidylcholine	Phospholipids	C42 H80 O8 N1 P1
C30 POSITIVE	dMePE(17:0_18:2)	Dimethylphosphatidylethanolamine	Derivatised lipids	C42 H80 O8 N1 P1
C30 POSITIVE	PC(16:0_18:2)	Phosphatidylcholine	Phospholipids	C42 H80 O8 N1 P1
C30 POSITIVE	PS(16:0_18:2)	Phosphatidylserine	Phospholipids	C40 H74 O10 N1 P1
C30 POSITIVE	PS(16:1_18:1)	Phosphatidylserine	Phospholipids	C40 H74 O10 N1 P1
C30 POSITIVE	PC(16:0_18:1)	Phosphatidylcholine	Phospholipids	C42 H82 O8 N1 P1
C30 POSITIVE	dMePE(17:0_18:1)	Dimethylphosphatidylethanolamine	Derivatised lipids	C42 H82 O8 N1 P1
C30 POSITIVE	PC(18:0_16:0)	Phosphatidylcholine	Phospholipids	C42 H84 O8 N1 P1
C30 POSITIVE	PE(18:2_20:4)	Phosphatidylethanolamine	Phospholipids	C43 H74 O8 N1 P1
C30 POSITIVE	PE(18:1_20:5)	Phosphatidylethanolamine	Phospholipids	C43 H74 O8 N1 P1
C30 POSITIVE	PE(16:0_22:6)	Phosphatidylethanolamine	Phospholipids	C43 H74 O8 N1 P1
C30 POSITIVE	PE(18:1_20:4)	Phosphatidylethanolamine	Phospholipids	C43 H76 O8 N1 P1
C30 POSITIVE	PE(18:1_20:3)	Phosphatidylethanolamine	Phospholipids	C43 H78 O8 N1 P1
C30 POSITIVE	PE(18:0_20:4)	Phosphatidylethanolamine	Phospholipids	C43 H78 O8 N1 P1
C30 POSITIVE	PC(18:3e_18:1)	Phosphatidylcholine	Phospholipids	C44 H82 O7 N1 P1
C30 POSITIVE	PE(18:0_20:3)	Phosphatidylethanolamine	Phospholipids	C43 H80 O8 N1 P1
C30 POSITIVE	PC(18:3e_18:0)	Phosphatidylcholine	Phospholipids	C44 H84 O7 N1 P1
C30 POSITIVE	PG(18:2_18:2)	Phosphatidylglycerol	Phospholipids	C42 H75 O10 N0 P1
C30 POSITIVE	dMePE(18:0_18:2)	Dimethylphosphatidylethanolamine	Derivatised lipids	C43 H82 O8 N1 P1
C30 POSITIVE	PE(20:1_18:1)	Phosphatidylethanolamine	Phospholipids	C43 H82 O8 N1 P1
C30 POSITIVE	PE(18:0_20:2)	Phosphatidylethanolamine	Phospholipids	C43 H82 O8 N1 P1
C30 POSITIVE	PC(18:2e_18:0)	Phosphatidylcholine	Phospholipids	C44 H86 O7 N1 P1
C30 POSITIVE	PG(18:1_18:2)	Phosphatidylglycerol	Phospholipids	C42 H77 O10 N0 P1
C30 POSITIVE	TG(16:1_14:1_16:1)	Triglyceride	Neutral lipids	C49 H88 O6
C30 POSITIVE	PE(18:1p_22:6)	Phosphatidylethanolamine	Phospholipids	C45 H76 O7 N1 P1
C30 POSITIVE	PC(17:0_18:1)	Phosphatidylcholine	Phospholipids	C43 H84 O8 N1 P1
C30 POSITIVE	PE(18:0_20:1)	Phosphatidylethanolamine	Phospholipids	C43 H84 O8 N1 P1
C30 POSITIVE	PG(18:1_18:1)	Phosphatidylglycerol	Phospholipids	C42 H79 O10 N0 P1
C30 POSITIVE	LBPA(18:1_18:1)	Bis(monooleoylglycero)phosphate	Glycerophospholipids	C42 H79 O10 P1
C30 POSITIVE	TG(16:0_14:1_16:1)	Triglyceride	Neutral lipids	C49 H90 O6
C30 POSITIVE	PG(16:0_20:1)	Phosphatidylglycerol	Phospholipids	C42 H81 O10 N0 P1
C30 POSITIVE	TG(16:0_14:0_16:1)	Triglyceride	Neutral lipids	C49 H92 O6
C30 POSITIVE	PC(16:0_20:4)	Phosphatidylcholine	Phospholipids	C44 H80 O8 N1 P1
C30 POSITIVE	PC(18:1_18:3)	Phosphatidylcholine	Phospholipids	C44 H80 O8 N1 P1
C30 POSITIVE	Hex1Cer(d18:2_22:0)	Simple glycosphingolipid	Sphingolipids	C46 H87 O8 N1
C30 POSITIVE	PC(18:1_18:2)	Phosphatidylcholine	Phospholipids	C44 H82 O8 N1 P1
C30 POSITIVE	PC(16:0_20:3)	Phosphatidylcholine	Phospholipids	C44 H82 O8 N1 P1
C30 POSITIVE	dMePE(17:0_20:3)	Dimethylphosphatidylethanolamine	Derivatised lipids	C44 H82 O8 N1 P1
C30 POSITIVE	PS(18:1_18:2)	Phosphatidylserine	Phospholipids	C42 H76 O10 N1 P1
C30 POSITIVE	PC(18:1_18:1)	Phosphatidylcholine	Phospholipids	C44 H84 O8 N1 P1
C30 POSITIVE	dMePE(19:1_18:1)	Dimethylphosphatidylethanolamine	Derivatised lipids	C44 H84 O8 N1 P1
C30 POSITIVE	PC(18:0_18:2)	Phosphatidylcholine	Phospholipids	C44 H84 O8 N1 P1
C30 POSITIVE	PS(18:0_18:2)	Phosphatidylserine	Phospholipids	C42 H78 O10 N1 P1
C30 POSITIVE	PC(18:0_18:1)	Phosphatidylcholine	Phospholipids	C44 H86 O8 N1 P1
C30 POSITIVE	PE(18:1_22:6)	Phosphatidylethanolamine	Phospholipids	C45 H76 O8 N1 P1
C30 POSITIVE	PS(18:0_18:1)	Phosphatidylserine	Phospholipids	C42 H80 O10 N1 P1
C30 POSITIVE	PE(20:2_20:4)	Phosphatidylethanolamine	Phospholipids	C45 H78 O8 N1 P1
C30 POSITIVE	PE(18:0_22:6)	Phosphatidylethanolamine	Phospholipids	C45 H78 O8 N1 P1
C30 POSITIVE	PE(18:0_22:5)	Phosphatidylethanolamine	Phospholipids	C45 H80 O8 N1 P1
C30 POSITIVE	PE(20:1_20:4)	Phosphatidylethanolamine	Phospholipids	C45 H80 O8 N1 P1
C30 POSITIVE	PC(20:4e_18:1)	Phosphatidylcholine	Phospholipids	C46 H84 O7 N1 P1
C30 POSITIVE	Co(Q9)	Coenzyme	Fatty acyl and other lipids	C54 H82 O4
C30 POSITIVE	PE(18:0_22:4)	Phosphatidylethanolamine	Phospholipids	C45 H82 O8 N1 P1
C30 POSITIVE	PC(18:3e_20:1)	Phosphatidylcholine	Phospholipids	C46 H86 O7 N1 P1
C30 POSITIVE	PC(26:1_11:2)	Phosphatidylcholine	Phospholipids	C45 H84 O8 N1 P1
C30 POSITIVE	PE(18:1_22:1)	Phosphatidylethanolamine	Phospholipids	C45 H86 O8 N1 P1
C30 POSITIVE	TG(16:1_16:1_16:1)	Triglyceride	Neutral lipids	C51 H92 O6
C30 POSITIVE	PE(18:1_22:0)	Phosphatidylethanolamine	Phospholipids	C45 H88 O8 N1 P1
C30 POSITIVE	LBPA(18:1_20:1)	Bis(monooleoylglycero)phosphate	Glycerophospholipids	C44 H83 O10 P1
C30 POSITIVE	TG(16:0_16:1_16:1)	Triglyceride	Neutral lipids	C51 H94 O6
C30 POSITIVE	TG(16:0_14:0_18:1)	Triglyceride	Neutral lipids	C51 H96 O6
C30 POSITIVE	PC(18:1_20:5)	Phosphatidylcholine	Phospholipids	C46 H80 O8 N1 P1
C30 POSITIVE	PC(18:1_20:4)	Phosphatidylcholine	Phospholipids	C46 H82 O8 N1 P1
C30 POSITIVE	SM(d18:1_24:3)	Sphingomyelin	Sphingolipids	C47 H89 O6 N2 P1
C30 POSITIVE	PC(18:0_20:4)	Phosphatidylcholine	Phospholipids	C46 H84 O8 N1 P1
C30 POSITIVE	Hex1Cer(d18:2_24:0)	Simple glycosphingolipid	Sphingolipids	C48 H91 O8 N1
C30 POSITIVE	SM(d18:2_24:1)	Sphingomyelin	Sphingolipids	C47 H91 O6 N2 P1
C30 POSITIVE	PS(18:0_20:4)	Phosphatidylserine	Phospholipids	C44 H78 O10 N1 P1
C30 POSITIVE	PC(18:0_20:3)	Phosphatidylcholine	Phospholipids	C46 H86 O8 N1 P1
C30 POSITIVE	dMePE(18:1_21:1)	Dimethylphosphatidylethanolamine	Derivatised lipids	C46 H88 O8 N1 P1
C30 POSITIVE	PC(20:1_18:1)	Phosphatidylcholine	Phospholipids	C46 H88 O8 N1 P1
C30 POSITIVE	PS(20:1_18:1)	Phosphatidylserine	Phospholipids	C44 H82 O10 N1 P1
C30 POSITIVE	PS(18:0_20:1)	Phosphatidylserine	Phospholipids	C44 H84 O10 N1 P1
C30 POSITIVE	PG(18:2_22:6)	Phosphatidylglycerol	Phospholipids	C46 H75 O10 N0 P1
C30 POSITIVE	TG(15:0_16:0_18:1)	Triglyceride	Neutral lipids	C52 H98 O6
C30 POSITIVE	PG(18:1_22:6)	Phosphatidylglycerol	Phospholipids	C46 H77 O10 N0 P1
C30 POSITIVE	PE(22:1_20:4)	Phosphatidylethanolamine	Phospholipids	C47 H84 O8 N1 P1
C30 POSITIVE	PG(18:1_22:5)	Phosphatidylglycerol	Phospholipids	C46 H79 O10 N0 P1
C30 POSITIVE	PE(22:0_20:4)	Phosphatidylethanolamine	Phospholipids	C47 H86 O8 N1 P1
C30 POSITIVE	TG(14:0_18:2_18:2)	Triglyceride	Neutral lipids	C53 H94 O6
C30 POSITIVE	TG(16:1_16:1_18:1)	Triglyceride	Neutral lipids	C53 H96 O6
C30 POSITIVE	TG(16:0_16:1_18:2)	Triglyceride	Neutral lipids	C53 H96 O6
C30 POSITIVE	TG(16:0_18:1_16:1)	Triglyceride	Neutral lipids	C53 H98 O6
C30 POSITIVE	TG(16:0_16:1_18:1)	Triglyceride	Neutral lipids	C53 H98 O6
C30 POSITIVE	TG(16:0_16:0_18:1)	Triglyceride	Neutral lipids	C53 H100 O6
C30 POSITIVE	PC(18:1_22:5)	Phosphatidylcholine	Phospholipids	C48 H84 O8 N1 P1
C30 POSITIVE	PS(18:0_22:6)	Phosphatidylserine	Phospholipids	C46 H78 O10 N1 P1
C30 POSITIVE	PS(18:0_22:4)	Phosphatidylserine	Phospholipids	C46 H82 O10 N1 P1
C30 POSITIVE	TG(16:0_17:1_18:1)	Triglyceride	Neutral lipids	C54 H100 O6
C30 POSITIVE	PE(24:1_20:4)	Phosphatidylethanolamine	Phospholipids	C49 H88 O8 N1 P1
C30 POSITIVE	TG(16:1_16:1_20:4)	Triglyceride	Neutral lipids	C55 H94 O6
C30 POSITIVE	TG(16:1_18:2_18:2)	Triglyceride	Neutral lipids	C55 H96 O6
C30 POSITIVE	TG(16:0_18:2_18:3)	Triglyceride	Neutral lipids	C55 H96 O6
C30 POSITIVE	TG(16:1_18:1_18:2)	Triglyceride	Neutral lipids	C55 H98 O6
C30 POSITIVE	TG(16:0_18:2_18:2)	Triglyceride	Neutral lipids	C55 H98 O6
C30 POSITIVE	TG(16:1_18:1_18:1)	Triglyceride	Neutral lipids	C55 H100 O6
C30 POSITIVE	TG(16:0_18:1_18:2)	Triglyceride	Neutral lipids	C55 H100 O6
C30 POSITIVE	PI(16:0_20:4)	Phosphatidylinositol	Phospholipids	C45 H79 O13 N0 P1
C30 POSITIVE	TG(18:1_18:1_16:0)	Triglyceride	Neutral lipids	C55 H102 O6
C30 POSITIVE	PI(16:0_20:3)	Phosphatidylinositol	Phospholipids	C45 H81 O13 N0 P1
C30 POSITIVE	TG(18:0_18:1_16:0)	Triglyceride	Neutral lipids	C55 H104 O6
C30 POSITIVE	PI(18:1_18:1)	Phosphatidylinositol	Phospholipids	C45 H83 O13 N0 P1
C30 POSITIVE	PI(18:0_18:2)	Phosphatidylinositol	Phospholipids	C45 H83 O13 N0 P1
C30 POSITIVE	Co(Q10)	Coenzyme	Fatty acyl and other lipids	C59 H90 O4
C30 POSITIVE	PI(18:0_18:1)	Phosphatidylinositol	Phospholipids	C45 H85 O13 N0 P1
C30 POSITIVE	PG(22:6_22:6)	Phosphatidylglycerol	Phospholipids	C50 H75 O10 N0 P1
C30 POSITIVE	PI(18:0_18:0)	Phosphatidylinositol	Phospholipids	C45 H87 O13 N0 P1
C30 POSITIVE	TG(18:1_17:1_18:1)	Triglyceride	Neutral lipids	C56 H102 O6
C30 POSITIVE	TG(17:0_18:1_18:2)	Triglyceride	Neutral lipids	C56 H102 O6
C30 POSITIVE	PI(17:0_20:4)	Phosphatidylinositol	Phospholipids	C46 H81 O13 N0 P1
C30 POSITIVE	TG(17:0_18:1_18:1)	Triglyceride	Neutral lipids	C56 H104 O6
C30 POSITIVE	TG(16:0_18:2_20:5)	Triglyceride	Neutral lipids	C57 H96 O6
C30 POSITIVE	TG(18:2_18:2_18:2)	Triglyceride	Neutral lipids	C57 H98 O6
C30 POSITIVE	TG(16:0_18:2_20:4)	Triglyceride	Neutral lipids	C57 H98 O6
C30 POSITIVE	TG(18:1_18:2_18:2)	Triglyceride	Neutral lipids	C57 H100 O6
C30 POSITIVE	TG(16:0_18:1_20:4)	Triglyceride	Neutral lipids	C57 H100 O6
C30 POSITIVE	TG(18:1_18:1_18:2)	Triglyceride	Neutral lipids	C57 H102 O6
C30 POSITIVE	TG(16:0_18:1_20:3)	Triglyceride	Neutral lipids	C57 H102 O6
C30 POSITIVE	PI(18:1_20:4)	Phosphatidylinositol	Phospholipids	C47 H81 O13 N0 P1
C30 POSITIVE	PI(18:0_20:5)	Phosphatidylinositol	Phospholipids	C47 H81 O13 N0 P1
C30 POSITIVE	TG(18:1_18:1_18:1)	Triglyceride	Neutral lipids	C57 H104 O6
C30 POSITIVE	TG(18:0_18:1_18:2)	Triglyceride	Neutral lipids	C57 H104 O6
C30 POSITIVE	PI(18:1_20:3)	Phosphatidylinositol	Phospholipids	C47 H83 O13 N0 P1
C30 POSITIVE	PI(18:0_20:4)	Phosphatidylinositol	Phospholipids	C47 H83 O13 N0 P1
C30 POSITIVE	TG(16:0_18:1_20:1)	Triglyceride	Neutral lipids	C57 H106 O6
C30 POSITIVE	PI(18:0_20:3)	Phosphatidylinositol	Phospholipids	C47 H85 O13 N0 P1
C30 POSITIVE	TG(18:0_18:0_18:1)	Triglyceride	Neutral lipids	C57 H108 O6
C30 POSITIVE	PI(18:0_20:2)	Phosphatidylinositol	Phospholipids	C47 H87 O13 N0 P1
C30 POSITIVE	TG(19:1_18:1_18:2)	Triglyceride	Neutral lipids	C58 H104 O6
C30 POSITIVE	TG(19:1_18:1_18:1)	Triglyceride	Neutral lipids	C58 H106 O6
C30 POSITIVE	TG(18:1_18:2_20:5)	Triglyceride	Neutral lipids	C59 H98 O6
C30 POSITIVE	TG(16:0_18:1_22:6)	Triglyceride	Neutral lipids	C59 H100 O6
C30 POSITIVE	TG(18:1_18:2_20:4)	Triglyceride	Neutral lipids	C59 H100 O6
C30 POSITIVE	TG(18:1_18:1_20:5)	Triglyceride	Neutral lipids	C59 H100 O6
C30 POSITIVE	TG(18:1_18:1_20:4)	Triglyceride	Neutral lipids	C59 H102 O6
C30 POSITIVE	TG(20:1_18:1_18:3)	Triglyceride	Neutral lipids	C59 H104 O6
C30 POSITIVE	TG(20:1_18:1_18:2)	Triglyceride	Neutral lipids	C59 H106 O6
C30 POSITIVE	TG(18:0_18:1_20:3)	Triglyceride	Neutral lipids	C59 H106 O6
C30 POSITIVE	TG(20:1_18:1_18:1)	Triglyceride	Neutral lipids	C59 H108 O6
C30 POSITIVE	TG(18:0_18:1_20:1)	Triglyceride	Neutral lipids	C59 H110 O6
C30 POSITIVE	TG(18:1_18:1_22:4)	Triglyceride	Neutral lipids	C61 H106 O6
C30 POSITIVE	TG(20:1_18:1_20:4)	Triglyceride	Neutral lipids	C61 H106 O6
C30 POSITIVE	TG(18:1_18:2_22:1)	Triglyceride	Neutral lipids	C61 H110 O6
C30 POSITIVE	TG(18:1_18:1_22:1)	Triglyceride	Neutral lipids	C61 H112 O6
C30 POSITIVE	TG(18:1_18:1_24:1)	Triglyceride	Neutral lipids	C63 H116 O6
C30 POSITIVE	Hex2Cer(d18:2_24:1)	Simple glycosphingolipid	Sphingolipids	C54 H99 O13 N1
C30 POSITIVE	Hex2Cer(d18:2_24:0)	Simple glycosphingolipid	Sphingolipids	C54 H101 O13 N1
C30 POSITIVE	Hex3Cer(d18:1_16:0)	Simple glycosphingolipid	Sphingolipids	C52 H97 O18 N1
C30 POSITIVE	Hex3Cer(d18:2_24:1)	Simple glycosphingolipid	Sphingolipids	C60 H109 O18 N1
C30 NEGATIVE	LPE(18:1)	Lysophosphatidylethanolamine	Phospholipids	C23 H46 O7 N1 P1
C30 NEGATIVE	LPE(18:0)	Lysophosphatidylethanolamine	Phospholipids	C23 H48 O7 N1 P1
C30 NEGATIVE	LPC(16:0)	Lysophosphatidylcholine	Phospholipids	C24 H50 O7 N1 P1
C30 NEGATIVE	LPG(18:1)	Lysophosphatidylglycerol	Phospholipids	C24 H47 O9 N0 P1
C30 NEGATIVE	Cer(d18:2_16:0)	Ceramides	Sphingolipids	C34 H65 O3 N1
C30 NEGATIVE	Cer(d18:1_16:0)	Ceramides	Sphingolipids	C34 H67 O3 N1
C30 NEGATIVE	LPI(18:0)	Lysophosphatidylinositol	Phospholipids	C27 H53 O12 N0 P1
C30 NEGATIVE	Cer(d18:2_22:0)	Ceramides	Sphingolipids	C40 H77 O3 N1
C30 NEGATIVE	Cer(d18:2_24:1)	Ceramides	Sphingolipids	C42 H79 O3 N1
C30 NEGATIVE	Cer(d18:1_24:1)	Ceramides	Sphingolipids	C42 H81 O3 N1
C30 NEGATIVE	PA(16:0_18:2)	Phosphatidic acid	Phospholipids	C37 H69 O8 N0 P1
C30 NEGATIVE	PE(16:0_16:1)	Phosphatidylethanolamine	Phospholipids	C37 H72 O8 N1 P1
C30 NEGATIVE	PE(16:0_16:0)	Phosphatidylethanolamine	Phospholipids	C37 H74 O8 N1 P1
C30 NEGATIVE	PA(18:0_18:2)	Phosphatidic acid	Phospholipids	C39 H73 O8 N0 P1
C30 NEGATIVE	PE(16:1_18:2)	Phosphatidylethanolamine	Phospholipids	C39 H72 O8 N1 P1
C30 NEGATIVE	PE(16:0_18:2)	Phosphatidylethanolamine	Phospholipids	C39 H74 O8 N1 P1
C30 NEGATIVE	PE(16:1_18:1)	Phosphatidylethanolamine	Phospholipids	C39 H74 O8 N1 P1
C30 NEGATIVE	PE(16:0_18:1)	Phosphatidylethanolamine	Phospholipids	C39 H76 O8 N1 P1
C30 NEGATIVE	dMePE(16:0_16:1)	Dimethylphosphatidylethanolamine	Derivatised lipids	C39 H76 O8 N1 P1
C30 NEGATIVE	PE(18:0_16:0)	Phosphatidylethanolamine	Phospholipids	C39 H78 O8 N1 P1
C30 NEGATIVE	PE(16:1e_20:4)	Phosphatidylethanolamine	Phospholipids	C41 H74 O7 N1 P1
C30 NEGATIVE	PE(18:1e_18:2)	Phosphatidylethanolamine	Phospholipids	C41 H78 O7 N1 P1
C30 NEGATIVE	PE(17:0_18:2)	Phosphatidylethanolamine	Phospholipids	C40 H76 O8 N1 P1
C30 NEGATIVE	PE(17:1_18:1)	Phosphatidylethanolamine	Phospholipids	C40 H76 O8 N1 P1
C30 NEGATIVE	PC(16:0_16:1)	Phosphatidylcholine	Phospholipids	C40 H78 O8 N1 P1
C30 NEGATIVE	PE(17:0_18:1)	Phosphatidylethanolamine	Phospholipids	C40 H78 O8 N1 P1
C30 NEGATIVE	PE(16:0_20:5)	Phosphatidylethanolamine	Phospholipids	C41 H72 O8 N1 P1
C30 NEGATIVE	PE(16:0_20:4)	Phosphatidylethanolamine	Phospholipids	C41 H74 O8 N1 P1
C30 NEGATIVE	PE(16:0_20:3)	Phosphatidylethanolamine	Phospholipids	C41 H76 O8 N1 P1
C30 NEGATIVE	PE(18:1_18:2)	Phosphatidylethanolamine	Phospholipids	C41 H76 O8 N1 P1
C30 NEGATIVE	PE(18:0_18:2)	Phosphatidylethanolamine	Phospholipids	C41 H78 O8 N1 P1
C30 NEGATIVE	PE(18:1_18:1)	Phosphatidylethanolamine	Phospholipids	C41 H78 O8 N1 P1
C30 NEGATIVE	dMePE(16:0_18:1)	Dimethylphosphatidylethanolamine	Derivatised lipids	C41 H80 O8 N1 P1
C30 NEGATIVE	PE(18:0_18:1)	Phosphatidylethanolamine	Phospholipids	C41 H80 O8 N1 P1
C30 NEGATIVE	PG(16:1_18:1)	Phosphatidylglycerol	Phospholipids	C40 H75 O10 N0 P1
C30 NEGATIVE	PG(16:0_18:1)	Phosphatidylglycerol	Phospholipids	C40 H77 O10 N0 P1
C30 NEGATIVE	PE(18:2e_20:4)	Phosphatidylethanolamine	Phospholipids	C43 H76 O7 N1 P1
C30 NEGATIVE	PE(18:1e_20:4)	Phosphatidylethanolamine	Phospholipids	C43 H78 O7 N1 P1
C30 NEGATIVE	PE(17:0_20:4)	Phosphatidylethanolamine	Phospholipids	C42 H76 O8 N1 P1
C30 NEGATIVE	PE(18:1e_20:3)	Phosphatidylethanolamine	Phospholipids	C43 H80 O7 N1 P1
C30 NEGATIVE	PC(16:0_18:2)	Phosphatidylcholine	Phospholipids	C42 H80 O8 N1 P1
C30 NEGATIVE	PS(16:0_18:2)	Phosphatidylserine	Phospholipids	C40 H74 O10 N1 P1
C30 NEGATIVE	PC(16:0_18:1)	Phosphatidylcholine	Phospholipids	C42 H82 O8 N1 P1
C30 NEGATIVE	PS(16:0_18:1)	Phosphatidylserine	Phospholipids	C40 H76 O10 N1 P1
C30 NEGATIVE	PE(16:0_22:6)	Phosphatidylethanolamine	Phospholipids	C43 H74 O8 N1 P1
C30 NEGATIVE	PE(18:1_20:5)	Phosphatidylethanolamine	Phospholipids	C43 H74 O8 N1 P1
C30 NEGATIVE	PE(18:2_20:4)	Phosphatidylethanolamine	Phospholipids	C43 H74 O8 N1 P1
C30 NEGATIVE	PE(18:0_20:5)	Phosphatidylethanolamine	Phospholipids	C43 H76 O8 N1 P1
C30 NEGATIVE	PE(18:1_20:4)	Phosphatidylethanolamine	Phospholipids	C43 H76 O8 N1 P1
C30 NEGATIVE	PE(18:0_20:4)	Phosphatidylethanolamine	Phospholipids	C43 H78 O8 N1 P1
C30 NEGATIVE	PE(18:1_20:3)	Phosphatidylethanolamine	Phospholipids	C43 H78 O8 N1 P1
C30 NEGATIVE	PE(18:0_20:3)	Phosphatidylethanolamine	Phospholipids	C43 H80 O8 N1 P1
C30 NEGATIVE	PG(18:2_18:2)	Phosphatidylglycerol	Phospholipids	C42 H75 O10 N0 P1
C30 NEGATIVE	PE(18:0_20:2)	Phosphatidylethanolamine	Phospholipids	C43 H82 O8 N1 P1
C30 NEGATIVE	PE(20:1_18:1)	Phosphatidylethanolamine	Phospholipids	C43 H82 O8 N1 P1
C30 NEGATIVE	PG(18:1_18:2)	Phosphatidylglycerol	Phospholipids	C42 H77 O10 N0 P1
C30 NEGATIVE	PE(18:0_20:1)	Phosphatidylethanolamine	Phospholipids	C43 H84 O8 N1 P1
C30 NEGATIVE	PG(18:0_18:2)	Phosphatidylglycerol	Phospholipids	C42 H79 O10 N0 P1
C30 NEGATIVE	PG(18:1_18:1)	Phosphatidylglycerol	Phospholipids	C42 H79 O10 N0 P1
C30 NEGATIVE	PG(18:0_18:1)	Phosphatidylglycerol	Phospholipids	C42 H81 O10 N0 P1
C30 NEGATIVE	PS(18:2_18:2)	Phosphatidylserine	Phospholipids	C42 H74 O10 N1 P1
C30 NEGATIVE	PS(18:1_18:2)	Phosphatidylserine	Phospholipids	C42 H76 O10 N1 P1
C30 NEGATIVE	PS(18:0_18:2)	Phosphatidylserine	Phospholipids	C42 H78 O10 N1 P1
C30 NEGATIVE	PE(18:1_22:6)	Phosphatidylethanolamine	Phospholipids	C45 H76 O8 N1 P1
C30 NEGATIVE	PS(18:0_18:1)	Phosphatidylserine	Phospholipids	C42 H80 O10 N1 P1
C30 NEGATIVE	PE(18:0_22:6)	Phosphatidylethanolamine	Phospholipids	C45 H78 O8 N1 P1
C30 NEGATIVE	PE(18:1_22:5)	Phosphatidylethanolamine	Phospholipids	C45 H78 O8 N1 P1
C30 NEGATIVE	PE(20:1_20:4)	Phosphatidylethanolamine	Phospholipids	C45 H80 O8 N1 P1
C30 NEGATIVE	PE(18:0_22:5)	Phosphatidylethanolamine	Phospholipids	C45 H80 O8 N1 P1
C30 NEGATIVE	PE(18:0_22:4)	Phosphatidylethanolamine	Phospholipids	C45 H82 O8 N1 P1
C30 NEGATIVE	PE(20:0_20:4)	Phosphatidylethanolamine	Phospholipids	C45 H82 O8 N1 P1
C30 NEGATIVE	PG(20:2_18:2)	Phosphatidylglycerol	Phospholipids	C44 H79 O10 N0 P1
C30 NEGATIVE	PG(18:1_20:2)	Phosphatidylglycerol	Phospholipids	C44 H81 O10 N0 P1
C30 NEGATIVE	PG(20:1_18:1)	Phosphatidylglycerol	Phospholipids	C44 H83 O10 N0 P1
C30 NEGATIVE	PI(16:0_16:1)	Phosphatidylinositol	Phospholipids	C41 H77 O13 N0 P1
C30 NEGATIVE	PS(18:1_20:3)	Phosphatidylserine	Phospholipids	C44 H78 O10 N1 P1
C30 NEGATIVE	PS(18:0_20:4)	Phosphatidylserine	Phospholipids	C44 H78 O10 N1 P1
C30 NEGATIVE	PS(18:1_20:2)	Phosphatidylserine	Phospholipids	C44 H80 O10 N1 P1
C30 NEGATIVE	PS(20:0_18:2)	Phosphatidylserine	Phospholipids	C44 H82 O10 N1 P1
C30 NEGATIVE	PS(20:1_18:1)	Phosphatidylserine	Phospholipids	C44 H82 O10 N1 P1
C30 NEGATIVE	PG(18:1_22:6)	Phosphatidylglycerol	Phospholipids	C46 H77 O10 N0 P1
C30 NEGATIVE	PG(18:1_22:5)	Phosphatidylglycerol	Phospholipids	C46 H79 O10 N0 P1
C30 NEGATIVE	PI(16:0_18:2)	Phosphatidylinositol	Phospholipids	C43 H79 O13 N0 P1
C30 NEGATIVE	PI(16:1_18:1)	Phosphatidylinositol	Phospholipids	C43 H79 O13 N0 P1
C30 NEGATIVE	PS(20:3_20:3)	Phosphatidylserine	Phospholipids	C46 H78 O10 N1 P1
C30 NEGATIVE	PI(16:0_18:1)	Phosphatidylinositol	Phospholipids	C43 H81 O13 N0 P1
C30 NEGATIVE	PS(18:0_22:5)	Phosphatidylserine	Phospholipids	C46 H80 O10 N1 P1
C30 NEGATIVE	PS(20:2_20:2)	Phosphatidylserine	Phospholipids	C46 H82 O10 N1 P1
C30 NEGATIVE	PS(18:0_22:4)	Phosphatidylserine	Phospholipids	C46 H82 O10 N1 P1
C30 NEGATIVE	PS(22:1_18:2)	Phosphatidylserine	Phospholipids	C46 H84 O10 N1 P1
C30 NEGATIVE	PI(16:0_20:4)	Phosphatidylinositol	Phospholipids	C45 H79 O13 N0 P1
C30 NEGATIVE	PI(16:0_20:3)	Phosphatidylinositol	Phospholipids	C45 H81 O13 N0 P1
C30 NEGATIVE	PI(18:1_18:2)	Phosphatidylinositol	Phospholipids	C45 H81 O13 N0 P1
C30 NEGATIVE	PI(18:0_18:2)	Phosphatidylinositol	Phospholipids	C45 H83 O13 N0 P1
C30 NEGATIVE	PI(18:1_18:1)	Phosphatidylinositol	Phospholipids	C45 H83 O13 N0 P1
C30 NEGATIVE	PI(18:0_18:1)	Phosphatidylinositol	Phospholipids	C45 H85 O13 N0 P1
C30 NEGATIVE	PI(18:1_20:4)	Phosphatidylinositol	Phospholipids	C47 H81 O13 N0 P1
C30 NEGATIVE	PI(18:0_20:4)	Phosphatidylinositol	Phospholipids	C47 H83 O13 N0 P1
C30 NEGATIVE	PI(18:0_20:3)	Phosphatidylinositol	Phospholipids	C47 H85 O13 N0 P1
C30 NEGATIVE	PI(18:0_20:2)	Phosphatidylinositol	Phospholipids	C47 H87 O13 N0 P1
C30 NEGATIVE	PI(20:1_18:1)	Phosphatidylinositol	Phospholipids	C47 H87 O13 N0 P1
C30 NEGATIVE	PI(18:0_20:1)	Phosphatidylinositol	Phospholipids	C47 H89 O13 N0 P1
C30 NEGATIVE	PI(18:0_22:5)	Phosphatidylinositol	Phospholipids	C49 H85 O13 N0 P1
C30 NEGATIVE	PI(18:0_22:4)	Phosphatidylinositol	Phospholipids	C49 H87 O13 N0 P1
C30 NEGATIVE	PI(18:1_22:2)	Phosphatidylinositol	Phospholipids	C49 H89 O13 N0 P1
C30 NEGATIVE	PI(18:0_22:2)	Phosphatidylinositol	Phospholipids	C49 H91 O13 N0 P1
C30 NEGATIVE	PIP2(18:0_17:0)	Phosphatidylinositol	Phospholipids	C44 H87 O19 N0 P3

## Sheet: Table S2 C
Putative Name	Molecular formula	HMDB ID or Lipid Class (if available)
1-Methylnicotinamide	C7H8N2O	HMDB0000699
6-Methylnicotinamide	C7H8N2O	NA
2-Methylnicotinamide	C7H8N2O	HMDB0059711
N-Methylnicotinamide	C7H8N2O	HMDB0003152
3-Pyridylacetic acid	C7H7NO2	HMDB0001538
4-Acetamidobutanoic acid	C6H11NO3	HMDB0003681
4-Guanidinobutyric acid	C5H11N3O2	HMDB0003464
4-Pyridoxic acid	C8H9NO4	HMDB0000017
Acetylcholine	C7H15NO2	HMDB0000895
Acetyl-L-carnitine	C9H17NO4	HMDB0240773 (HMDB0000201)
Adenosine	C10H13N5O4	HMDB0000050
Adenosine 5'-monophosphate	C10H14N5O7P	HMDB0000045
Adenosine 3'-monophosphate	C10H14N5O7P	HMDB0003540
Aspartylglycosamine	C12H21N3O8	HMDB0000489
Betaine	C5H11NO2	HMDB0000043
Choline	C5H13NO	HMDB0000097
Creatine	C4H9N3O2	HMDB0000064
Creatinine	C4H7N3O	HMDB0000562
Cystathionine	C7H14N2O4S	HMDB0000099
Cysteinylglycine	C5H10N2O3S	HMDB0000078
Cytidine 5'-diphosphocholine (citicoline)	C14H26N4O11P2	HMDB0001413
Cytidine 5'-monophosphate	C9H14N3O8P	HMDB0000095
D-Mannose	C6H12O6	HMDB0000169
D-Glucose	C6H12O6	HMDB0000122
D-Fructose	C6H12O6	HMDB0000660
L-Galactose	C6H12O6	HMDB0033704
Hexanoylcarnitine	C13H25NO4	HMDB0000756
Hypotaurine	C2H7NO2S	HMDB0000965
Hypoxanthine	C5H4N4O	HMDB0000157
Inosine	C10H12N4O5	HMDB0000195
Isoleucylproline	C11H20N2O3	HMDB0011174
Leucylproline	C11H20N2O3	HMDB0011175
Kynurenic acid	C10H7NO3	HMDB0000715
L-Asparagine	C4H8N2O3	HMDB0000168
L-Carnitine	C7H15NO3	HMDB0000062
L-Glutamic acid	C5H9NO4	HMDB0000148
L-Glutamine	C5H10N2O3	HMDB0000641
L-Glutathione (reduced)	C10H17N3O6S	HMDB0000125
L-Glutathione oxidized	C20H32N6O12S2	HMDB0003337
L-Kynurenine	C10H12N2O3	HMDB0000684
L-Leucine	C6H13NO2	HMDB0000687
L-Isoleucine	C6H13NO2	HMDB0000172
L-Norleucine	C6H13NO2	HMDB0001645
L-Lysine	C6H14N2O2	HMDB0000182
L-Methionine	C5H11NO2S	HMDB0000696
L-Ornithine	C5H12N2O2	HMDB0000214
L-Serine	C3H7NO3	HMDB0000187
L-Threonine	C4H9NO3	HMDB0000167
L-Homoserine	C4H9NO3	HMDB0000719
Methionine sulfoxide	C5H11NO3S	HMDB0002005
N1-Acetylspermidine/N8-Acetylspermidine	C9H21N3O	HMDB0002189
N-Acetylputrescine	C6H14N2O	HMDB0002064
Nicotinamide adenine dinucleotide (NAD+)	C21H27N7O14P2	HMDB0000902
N-Phenylacetylglutamine	C13H16N2O4	HMDB0006344
Palmitoylcarnitine	C23H45NO4	HMDB0000222
PC(16:0/16:0) (Colfosceril palmitate)	C40H80NO8P	HMDB0000564
Proline betaine	C7H13NO2	HMDB0004827
Propionylcarnitine	C10H19NO4	HMDB0000824
Pyridoxal	C8H9NO3	HMDB0001545
2-Amino-3-methoxybenzoic acid	C8H9NO3	HMDB0060374
S-Adenosylhomocysteine	C14H20N6O5S	HMDB0000939
S-adenosyl-L-methioninate	C15H22N6O5S	HMDB0001185
Spermidine	C7H19N3	HMDB0001257
Spermine	C10H26N4	HMDB0001256
Taurine	C2H7NO3S	HMDB0000251
Thiamine	C12H16N4OS	HMDB0000235
UDP-N-acetylglucosamine	C17H27N3O17P2	HMDB0000290
Uridine 5'-diphosphogalactose	C15H24N2O17P2	HMDB0000302
Uridine 5'-diphosphoglucuronic acid	C15H22N2O18P2	HMDB0000935
Xanthine	C5H4N4O2	HMDB0000292
AcCa(8:0)	C15H29NO4	Acyl Carnitine
AcCa(9:0)	C16H31NO4	Acyl Carnitine
AcCa(10:1)	C17H31NO4	Acyl Carnitine
AcCa(10:0)	C17H33NO4	Acyl Carnitine
AcCa(11:0)	C18H35NO4	Acyl Carnitine
AcCa(12:0)	C19H37NO4	Acyl Carnitine
CarE(14:1)	C21H39NO4	Carnitine Esters
AcCa(14:0)	C21H41NO4	Acyl Carnitine
LPC(14:0)	C22H46NO7P	Lysophosphatidylcholine
CarE(16:1)	C23H43NO4	Carnitine Esters
CarE(16:0)	C23H45NO4	Carnitine Esters
LPC(15:0)	C23H48NO7P	Lysophosphatidylcholine
LPC(16:1)	C24H48NO7P	Lysophosphatidylcholine
LPC(16:1e)	C24H50NO6P	Lysophosphatidylcholine
LPC(16:0)	C24H50NO7P	Lysophosphatidylcholine
AcCa(18:1)	C25H47NO4	Acyl Carnitine
CarE(18:0)	C25H49NO4	Carnitine Esters
LPC(18:3)	C26H48NO7P	Lysophosphatidylcholine
LPC(18:2)	C26H50NO7P	Lysophosphatidylcholine
LPC(18:1e)	C26H54NO6P	Lysophosphatidylcholine
LPC(20:3)	C28H52NO7P	Lysophosphatidylcholine
LPC(20:0)	C28H58NO7P	Lysophosphatidylcholine
Cer(d18:2_16:0)	C34H65NO3	Ceramides
Cer(d18:1_16:0)	C34H67NO3	Ceramides
DG(16:0_18:1)	C37H70O5	Diglyceride
PE(16:0_16:1)	C37H72NO8P	Phosphatidylethanolamine
PC(16:0_14:0)	C38H76NO8P	Phosphatidylcholine
PE(14:0_20:4)	C39H70NO8P	Phosphatidylethanolamine
DG(18:1_18:2)	C39H70O5	Diglyceride
DG(18:1_18:1)	C39H72O5	Diglyceride
DG(18:0_18:2)	C39H72O5	Diglyceride
PE(16:0p_18:2)	C39H74NO7P	Phosphatidylethanolamine
PE(16:1_18:1)	C39H74NO8P	Phosphatidylethanolamine
PE(16:0_18:2)	C39H74NO8P	Phosphatidylethanolamine
DG(18:0_18:1)	C39H74O5	Diglyceride
PE(16:0p_18:1)	C39H76NO7P	Phosphatidylethanolamine
PE(16:0_18:1)	C39H76NO8P	Phosphatidylethanolamine
PS(16:0_18:2)	C40H74NO10P	Phosphatidylserine
PS(16:1_18:1)	C40H74NO10P	Phosphatidylserine
PE(17:0_18:2)	C40H76NO8P	Phosphatidylethanolamine
Cer(d16:1_24:1)	C40H77NO3	Ceramides
Cer(d18:2_22:0)	C40H77NO3	Ceramides
Hex1Cer(d18:1_16:0)	C40H77NO8	Simple Glc series
PC(16:0_16:1)	C40H78NO8P	Phosphatidylcholine
PE(17:0_18:1)	C40H78NO8P	Phosphatidylethanolamine
Cer(d18:1_22:0)	C40H79NO3	Ceramides
Cer(t18:1_22:0)	C40H79NO4	Ceramides
PC(16:0_16:0)	C40H80NO8P	Phosphatidylcholine
PE(20:0_15:0)	C40H80NO8P	Phosphatidylethanolamine
PE(16:0p_20:5)	C41H72NO7P	Phosphatidylethanolamine
PE(16:1_20:4)	C41H72NO8P	Phosphatidylethanolamine
PE(16:0_20:5)	C41H72NO8P	Phosphatidylethanolamine
DG(18:0_20:4)	C41H72O5	Diglyceride
PE(16:0p_20:4)	C41H74NO7P	Phosphatidylethanolamine
PE(18:2_18:2)	C41H74NO8P	Phosphatidylethanolamine
PE(16:0_20:4)	C41H74NO8P	Phosphatidylethanolamine
PE(16:0p_20:3)	C41H76NO7P	Phosphatidylethanolamine
PE(18:1_18:2)	C41H76NO8P	Phosphatidylethanolamine
PE(16:0_20:3)	C41H76NO8P	Phosphatidylethanolamine
PE(18:0p_18:2)	C41H78NO7P	Phosphatidylethanolamine
PE(18:1_18:1)	C41H78NO8P	Phosphatidylethanolamine
PC(15:0_18:2)	C41H78NO8P	Phosphatidylcholine
PE(18:0_18:2)	C41H78NO8P	Phosphatidylethanolamine
Cer(d18:2_23:0)	C41H79NO3	Ceramides
PE(18:0p_18:1)	C41H80NO7P	Phosphatidylethanolamine
PE(18:0_18:1)	C41H80NO8P	Phosphatidylethanolamine
PE(18:0_18:0)	C41H82NO8P	Phosphatidylethanolamine
PE(17:1_20:4)	C42H74NO8P	Phosphatidylethanolamine
PG(18:2_18:2)	C42H75O10P	Phosphatidylglycerol
PS(18:1_18:2)	C42H76NO10P	Phosphatidylserine
PE(17:0_20:4)	C42H76NO8P	Phosphatidylethanolamine
PG(18:1_18:2)	C42H77O10P	Phosphatidylglycerol
PS(18:0_18:2)	C42H78NO10P	Phosphatidylserine
PG(18:1_18:1)	C42H79O10P	Phosphatidylglycerol
LBPA(18:1_18:1)	C42H79O10P	Bis(monooleoylglycero)phosphate
PS(18:0_18:1)	C42H80NO10P	Phosphatidylserine
PC(16:1_18:1)	C42H80NO8P	Phosphatidylcholine
PC(16:0_18:2)	C42H80NO8P	Phosphatidylcholine
Cer(d18:1_24:1)	C42H81NO3	Ceramides
Cer(d18:2_24:0)	C42H81NO3	Ceramides
PG(16:0_20:1)	C42H81O10P	Phosphatidylglycerol
PC(16:0_18:1)	C42H82NO8P	Phosphatidylcholine
Cer(d18:1_24:0)	C42H83NO3	Ceramides
Cer(t18:1_24:0)	C42H83NO4	Ceramides
PC(18:0_16:0)	C42H84NO8P	Phosphatidylcholine
PE(16:0p_22:6)	C43H74NO7P	Phosphatidylethanolamine
PE(18:2_20:4)	C43H74NO8P	Phosphatidylethanolamine
PE(18:1_20:5)	C43H74NO8P	Phosphatidylethanolamine
PE(16:0_22:6)	C43H74NO8P	Phosphatidylethanolamine
PE(18:1_20:4)	C43H76NO8P	Phosphatidylethanolamine
DG(18:0_22:4)	C43H76O5	Diglyceride
PE(18:0p_20:4)	C43H78NO7P	Phosphatidylethanolamine
PE(18:1_20:3)	C43H78NO8P	Phosphatidylethanolamine
PE(18:0_20:4)	C43H78NO8P	Phosphatidylethanolamine
PE(18:0p_20:3)	C43H80NO7P	Phosphatidylethanolamine
PE(18:0_20:3)	C43H80NO8P	Phosphatidylethanolamine
PE(20:1_18:1)	C43H82NO8P	Phosphatidylethanolamine
PE(18:0_20:2)	C43H82NO8P	Phosphatidylethanolamine
PC(17:0_18:1)	C43H84NO8P	Phosphatidylcholine
PE(18:0_20:1)	C43H84NO8P	Phosphatidylethanolamine
PS(18:0_20:4)	C44H78NO10P	Phosphatidylserine
PC(16:0_20:4)	C44H80NO8P	Phosphatidylcholine
PC(18:1_18:3)	C44H80NO8P	Phosphatidylcholine
PS(20:1_18:1)	C44H82NO10P	Phosphatidylserine
PC(18:1_18:2)	C44H82NO8P	Phosphatidylcholine
PC(16:0_20:3)	C44H82NO8P	Phosphatidylcholine
LBPA(18:1_20:1)	C44H83O10P	Bis(monooleoylglycero)phosphate
PS(18:0_20:1)	C44H84NO10P	Phosphatidylserine
PC(18:1_18:1)	C44H84NO8P	Phosphatidylcholine
PC(18:0_18:2)	C44H84NO8P	Phosphatidylcholine
PC(18:0_18:1)	C44H86NO8P	Phosphatidylcholine
PE(18:1p_22:6)	C45H76NO7P	Phosphatidylethanolamine
PE(18:1_22:6)	C45H76NO8P	Phosphatidylethanolamine
PE(20:2_20:4)	C45H78NO8P	Phosphatidylethanolamine
PE(18:0_22:6)	C45H78NO8P	Phosphatidylethanolamine
PI(16:0_20:4)	C45H79O13P	Phosphatidylinositol
PE(20:1_20:4)	C45H80NO8P	Phosphatidylethanolamine
PI(16:0_20:3)	C45H81O13P	Phosphatidylinositol
PE(18:0_22:4)	C45H82NO8P	Phosphatidylethanolamine
PI(18:0_18:2)	C45H83O13P	Phosphatidylinositol
PI(18:0_18:1)	C45H85O13P	Phosphatidylinositol
PE(18:1_22:1)	C45H86NO8P	Phosphatidylethanolamine
PI(18:0_18:0)	C45H87O13P	Phosphatidylinositol
PE(18:1_22:0)	C45H88NO8P	Phosphatidylethanolamine
PG(18:2_22:6)	C46H75O10P	Phosphatidylglycerol
PG(18:1_22:6)	C46H77O10P	Phosphatidylglycerol
PS(18:0_22:6)	C46H78NO10P	Phosphatidylserine
PC(18:1_20:5)	C46H80NO8P	Phosphatidylcholine
PI(17:0_20:4)	C46H81O13P	Phosphatidylinositol
PS(18:0_22:4)	C46H82NO10P	Phosphatidylserine
PC(18:1_20:4)	C46H82NO8P	Phosphatidylcholine
PC(18:0_20:4)	C46H84NO8P	Phosphatidylcholine
PC(18:0_20:3)	C46H86NO8P	Phosphatidylcholine
Hex1Cer(d18:2_22:0)	C46H87NO8	Simple Glc series
PC(20:1_18:1)	C46H88NO8P	Phosphatidylcholine
PI(18:1_20:4)	C47H81O13P	Phosphatidylinositol
PI(18:0_20:5)	C47H81O13P	Phosphatidylinositol
PI(18:1_20:3)	C47H83O13P	Phosphatidylinositol
PI(18:0_20:4)	C47H83O13P	Phosphatidylinositol
PE(22:1_20:4)	C47H84NO8P	Phosphatidylethanolamine
PI(18:0_20:3)	C47H85O13P	Phosphatidylinositol
PE(22:0_20:4)	C47H86NO8P	Phosphatidylethanolamine
PI(18:0_20:2)	C47H87O13P	Phosphatidylinositol
TG(16:1_14:0_14:0)	C47H88O6	Triglyceride
SM(d18:2_24:1)	C47H91N2O6P	Sphingomyelin
PC(18:1_22:5)	C48H84NO8P	Phosphatidylcholine
TG(16:1_14:1_16:1)	C49H88O6	Triglyceride
TG(16:0_14:1_16:1)	C49H90O6	Triglyceride
TG(16:0_14:0_16:1)	C49H92O6	Triglyceride
PG(22:6_22:6)	C50H75O10P	Phosphatidylglycerol
TG(16:1_16:1_16:1)	C51H92O6	Triglyceride
TG(16:0_16:1_16:1)	C51H94O6	Triglyceride
TG(16:0_14:0_18:1)	C51H96O6	Triglyceride
Hex3Cer(d18:1_16:0)	C52H97NO18	Simple Glc series
TG(15:0_16:0_18:1)	C52H98O6	Triglyceride
TG(16:0_16:0_18:1)	C53H100O6	Triglyceride
TG(14:0_18:2_18:2)	C53H94O6	Triglyceride
TG(16:1_16:1_18:1)	C53H96O6	Triglyceride
TG(16:0_16:1_18:2)	C53H96O6	Triglyceride
TG(16:0_18:1_16:1)	C53H98O6	Triglyceride
TG(16:0_16:1_18:1)	C53H98O6	Triglyceride
TG(16:0_17:1_18:1)	C54H100O6	Triglyceride
Hex2Cer(d18:2_24:0)	C54H101NO13	Simple Glc series
Co(Q9)	C54H82O4	Coenzyme
TG(16:1_18:1_18:1)	C55H100O6	Triglyceride
TG(16:0_18:1_18:2)	C55H100O6	Triglyceride
TG(18:1_18:1_16:0)	C55H102O6	Triglyceride
TG(18:0_18:1_16:0)	C55H104O6	Triglyceride
TG(16:1_16:1_20:4)	C55H94O6	Triglyceride
TG(16:1_18:2_18:2)	C55H96O6	Triglyceride
TG(16:0_18:2_18:3)	C55H96O6	Triglyceride
TG(16:1_18:1_18:2)	C55H98O6	Triglyceride
TG(16:0_18:2_18:2)	C55H98O6	Triglyceride
TG(18:1_17:1_18:1)	C56H102O6	Triglyceride
TG(17:0_18:1_18:2)	C56H102O6	Triglyceride
TG(17:0_18:1_18:1)	C56H104O6	Triglyceride
TG(18:1_18:2_18:2)	C57H100O6	Triglyceride
TG(16:0_18:1_20:4)	C57H100O6	Triglyceride
TG(18:1_18:1_18:2)	C57H102O6	Triglyceride
TG(16:0_18:1_20:3)	C57H102O6	Triglyceride
TG(18:1_18:1_18:1)	C57H104O6	Triglyceride
TG(18:0_18:1_18:2)	C57H104O6	Triglyceride
TG(16:0_18:1_20:1)	C57H106O6	Triglyceride
TG(18:0_18:0_18:1)	C57H108O6	Triglyceride
TG(16:0_18:2_20:5)	C57H96O6	Triglyceride
TG(18:2_18:2_18:2)	C57H98O6	Triglyceride
TG(16:0_18:2_20:4)	C57H98O6	Triglyceride
TG(19:1_18:1_18:2)	C58H104O6	Triglyceride
TG(19:1_18:1_18:1)	C58H106O6	Triglyceride
TG(16:0_18:1_22:6)	C59H100O6	Triglyceride
TG(18:1_18:2_20:4)	C59H100O6	Triglyceride
TG(18:1_18:1_20:5)	C59H100O6	Triglyceride
TG(18:1_18:1_20:4)	C59H102O6	Triglyceride
TG(20:1_18:1_18:3)	C59H104O6	Triglyceride
TG(20:1_18:1_18:2)	C59H106O6	Triglyceride
TG(18:0_18:1_20:3)	C59H106O6	Triglyceride
TG(20:1_18:1_18:1)	C59H108O6	Triglyceride
TG(18:0_18:1_20:1)	C59H110O6	Triglyceride
Co(Q10)	C59H90O4	Coenzyme
TG(18:1_18:2_20:5)	C59H98O6	Triglyceride
TG(18:1_18:1_22:4)	C61H106O6	Triglyceride
TG(20:1_18:1_20:4)	C61H106O6	Triglyceride
TG(18:1_18:2_22:1)	C61H110O6	Triglyceride
TG(18:1_18:1_22:1)	C61H112O6	Triglyceride
Cer(d17:1_24:1)	C41H79NO3	Ceramides
PE(12:0p_18:2)	C35H66NO7P	Phosphatidylethanolamine
Cer(d18:2_24:1)	C42H79NO3	Ceramides
DG(20:1_18:1)	C41H76O5	Diglyceride
Cer(d19:1_24:1)	C43H83NO3	Ceramides
LPC(28:0)	C36H74NO7P	Lysophosphatidylcholine
Cer(t18:1_24:1)	C42H81NO4	Ceramides
PE(12:0p_20:4)	C37H66NO7P	Phosphatidylethanolamine
PE(14:0p_18:2)	C37H70NO7P	Phosphatidylethanolamine
Cer(d20:1_24:1)	C44H85NO3	Ceramides
PC(16:2e_16:0)	C40H78NO7P	Phosphatidylcholine
TG(18:0_6:0_18:2)	C45H82O6	Triglyceride
PE(16:1p_20:4)	C41H72NO7P	Phosphatidylethanolamine
SM(d18:1_18:3)	C41H77N2O6P	Sphingomyelin
PE(18:1p_18:2)	C41H76NO7P	Phosphatidylethanolamine
PC(18:3e_16:1)	C42H78NO7P	Phosphatidylcholine
PC(18:3e_16:0)	C42H80NO7P	Phosphatidylcholine
PE(18:2p_20:4)	C43H74NO7P	Phosphatidylethanolamine
PE(18:1p_20:5)	C43H74NO7P	Phosphatidylethanolamine
PE(18:1p_20:4)	C43H76NO7P	Phosphatidylethanolamine
PE(18:1p_20:3)	C43H78NO7P	Phosphatidylethanolamine
dMePE(17:0_18:2)	C42H80NO8P	Dimethylphosphatidylethanolamine
dMePE(17:0_18:1)	C42H82NO8P	Dimethylphosphatidylethanolamine
PC(18:3e_18:1)	C44H82NO7P	Phosphatidylcholine
PC(18:3e_18:0)	C44H84NO7P	Phosphatidylcholine
dMePE(18:0_18:2)	C43H82NO8P	Dimethylphosphatidylethanolamine
PC(18:2e_18:0)	C44H86NO7P	Phosphatidylcholine
dMePE(17:0_20:3)	C44H82NO8P	Dimethylphosphatidylethanolamine
dMePE(19:1_18:1)	C44H84NO8P	Dimethylphosphatidylethanolamine
PE(18:0_22:5)	C45H80NO8P	Phosphatidylethanolamine
PC(20:4e_18:1)	C46H84NO7P	Phosphatidylcholine
PC(18:3e_20:1)	C46H86NO7P	Phosphatidylcholine
PC(26:1_11:2)	C45H84NO8P	Phosphatidylcholine
SM(d18:1_24:3)	C47H89N2O6P	Sphingomyelin
Hex1Cer(d18:2_24:0)	C48H91NO8	Simple Glc series
dMePE(18:1_21:1)	C46H88NO8P	Dimethylphosphatidylethanolamine
PG(18:1_22:5)	C46H79O10P	Phosphatidylglycerol
PE(24:1_20:4)	C49H88NO8P	Phosphatidylethanolamine
PI(18:1_18:1)	C45H83O13P	Phosphatidylinositol
TG(18:1_18:1_24:1)	C63H116O6	Triglyceride
Hex2Cer(d18:2_24:1)	C54H99NO13	Simple Glc series
Hex3Cer(d18:2_24:1)	C60H109NO18	Simple Glc series
LPE(18:1)	C23H46NO7P	Lysophosphatidylethanolamine
LPE(18:0)	C23H48NO7P	Lysophosphatidylethanolamine
LPG(18:1)	C24H47O9P	Lysophosphatidylglycerol
LPI(18:0)	C27H53O12P	Lysophosphatidylinositol
PA(16:0_18:2)	C37H69O8P	Phosphatidic acid
PE(16:0_16:0)	C37H74NO8P	Phosphatidylethanolamine
PE(16:1_18:2)	C39H72NO8P	Phosphatidylethanolamine
PA(18:0_18:2)	C39H73O8P	Phosphatidic acid
PE(18:0_16:0)	C39H78NO8P	Phosphatidylethanolamine
PG(16:1_18:1)	C40H75O10P	Phosphatidylglycerol
PS(16:0_18:1)	C40H76NO10P	Phosphatidylserine
PE(17:1_18:1)	C40H76NO8P	Phosphatidylethanolamine
PG(16:0_18:1)	C40H77O10P	Phosphatidylglycerol
PI(16:0_16:1)	C41H77O13P	Phosphatidylinositol
dMePE(16:0_18:1)	C41H80NO8P	Dimethylphosphatidylethanolamine
PS(18:2_18:2)	C42H74NO10P	Phosphatidylserine
PG(18:0_18:2)	C42H79O10P	Phosphatidylglycerol
PG(18:0_18:1)	C42H81O10P	Phosphatidylglycerol
PE(18:0_20:5)	C43H76NO8P	Phosphatidylethanolamine
PI(16:0_18:2)	C43H79O13P	Phosphatidylinositol
PI(16:1_18:1)	C43H79O13P	Phosphatidylinositol
PI(16:0_18:1)	C43H81O13P	Phosphatidylinositol
PS(18:1_20:3)	C44H78NO10P	Phosphatidylserine
PG(20:2_18:2)	C44H79O10P	Phosphatidylglycerol
PS(18:1_20:2)	C44H80NO10P	Phosphatidylserine
PG(18:1_20:2)	C44H81O10P	Phosphatidylglycerol
PS(20:0_18:2)	C44H82NO10P	Phosphatidylserine
PG(20:1_18:1)	C44H83O10P	Phosphatidylglycerol
PI(18:1_18:2)	C45H81O13P	Phosphatidylinositol
PE(20:0_20:4)	C45H82NO8P	Phosphatidylethanolamine
PS(20:3_20:3)	C46H78NO10P	Phosphatidylserine
PS(20:2_20:2)	C46H82NO10P	Phosphatidylserine
PS(22:1_18:2)	C46H84NO10P	Phosphatidylserine
PI(20:1_18:1)	C47H87O13P	Phosphatidylinositol
PI(18:0_20:1)	C47H89O13P	Phosphatidylinositol
PI(18:0_22:4)	C49H87O13P	Phosphatidylinositol
PI(18:1_22:2)	C49H89O13P	Phosphatidylinositol
PI(18:0_22:2)	C49H91O13P	Phosphatidylinositol
dMePE(16:0_16:1)	C39H76NO8P	Dimethylphosphatidylethanolamine
PE(16:1e_20:4)	C41H74NO7P	Phosphatidylethanolamine
PE(18:1e_18:2)	C41H78NO7P	Phosphatidylethanolamine
PE(18:2e_20:4)	C43H76NO7P	Phosphatidylethanolamine
PE(18:1e_20:4)	C43H78NO7P	Phosphatidylethanolamine
PE(18:1e_20:3)	C43H80NO7P	Phosphatidylethanolamine
PE(18:1_22:5)	C45H78NO8P	Phosphatidylethanolamine
PS(18:0_22:5)	C46H80NO10P	Phosphatidylserine
PI(18:0_22:5)	C49H85O13P	Phosphatidylinositol
PIP2(18:0_17:0)	C44H87O19P3	Phosphatidylinositol

## Sheet: Table S3
Putatively annotated features with concentration-response behaviour as a result of exposure to aflatoxin B1
Time point	nESI-DIMS assay	Measured m/z (rounded)	Molecular formula	HMDB ID / Lipid class (if available)	Putative Name	Adduct	Mass error (ppm)	Benchmark concentration (µM)
h02	Polar positive	209.092	C10H12N2O3	HMDB0000684	L-Kynurenine	[M+H]+	0.53	2.975
h02	Polar positive	231.074	C10H12N2O3	HMDB0000684	L-Kynurenine	[M+Na]+	0.09	3.2587
h02	Polar positive	155.043	C4H8N2O3	HMDB0000168	L-Asparagine	[M+Na]+	0.99	10.4513
h02	Polar positive	398.326	C23H43NO4	Carnitine Esters	CarE(16:1)	[M+H]+	-0.04	19.7237
h02	Polar positive	400.342	C23H45NO4||C23H45NO4	Carnitine Esters||HMDB0000222	CarE(16:0)||Palmitoylcarnitine	[M+H]+||[M+H]+	-0.1||-0.1	19.9003
h02	Polar positive	428.374	C25H49NO4	Carnitine Esters	CarE(18:0)	[M+H]+	0.22	21.6515
h02	Polar positive	426.358	C25H47NO4	Acyl Carnitine	AcCa(18:1)	[M+H]+	0	22.3131
h06	Polar positive	155.043	C4H8N2O3	HMDB0000168	L-Asparagine	[M+Na]+	0.99	2.4366
h06	Polar positive	428.374	C25H49NO4	Carnitine Esters	CarE(18:0)	[M+H]+	0.22	22.5491
h06	Polar positive	400.342	C23H45NO4||C23H45NO4	Carnitine Esters||HMDB0000222	CarE(16:0)||Palmitoylcarnitine	[M+H]+||[M+H]+	-0.1||-0.1	23.8186
h12	Polar positive	209.092	C10H12N2O3	HMDB0000684	L-Kynurenine	[M+H]+	0.53	0.5325
h12	Polar positive	140.068	C5H11NO2	HMDB0000043	Betaine	[M+Na]+	-0.05	0.6225
h12	Polar positive	218.139	C10H19NO4	HMDB0000824	Propionylcarnitine	[M+H]+	0.25	0.7341
h12	Polar positive	188.176	C9H21N3O	HMDB0002189	N1-Acetylspermidine/N8-Acetylspermidine	[M+H]+	0.7	0.7733
h12	Polar positive	231.074	C10H12N2O3	HMDB0000684	L-Kynurenine	[M+Na]+	0.09	0.8311
h12	Polar positive	137.071	C7H8N2O||C7H8N2O||C7H8N2O||C7H8N2O	HMDB0000699||HMDB0003152||HMDB0059711	1-Methylnicotinamide||N-Methylnicotinamide||2-Methylnicotinamide||6-Methylnicotinamide	[M+H]+||[M+H]+||[M+H]+||[M+H]+	0.38||0.38||0.38||0.38	0.9495
h12	Polar positive	148.004	C2H7NO3S	HMDB0000251	Taurine	[M+Na]+	0.89	0.9709
h12	Polar positive	146.118	C7H15NO2	HMDB0000895	Acetylcholine	[M+H]+	1.01	1.2325
h12	Polar positive	162.113	C7H15NO3	HMDB0000062	L-Carnitine	[M+H]+	0.64	1.7442
h12	Polar positive	146.092	C5H11N3O2	HMDB0003464	4-Guanidinobutyric acid	[M+H]+	-3.26	1.8986
h12	Polar positive	558.486	C34H65NO3	Ceramides	Cer(d18:2_16:0)	[M+Na]+	0.43	1.9994
h12	Polar positive	245.057	C7H14N2O4S	HMDB0000099	Cystathionine	[M+Na]+	-0.14	3.2372
h12	Polar positive	330.073	C10H17N3O6S	HMDB0000125	L-Glutathione (reduced)	[M+Na]+	-0.61	3.6137
h12	Polar positive	400.342	C23H45NO4||C23H45NO4	Carnitine Esters||HMDB0000222	CarE(16:0)||Palmitoylcarnitine	[M+H]+||[M+H]+	-0.1||-0.1	6.1748
h12	Polar positive	428.374	C25H49NO4	Carnitine Esters	CarE(18:0)	[M+H]+	0.22	9.3715
h24	Polar positive	209.092	C10H12N2O3	HMDB0000684	L-Kynurenine	[M+H]+	0.53	0.1663
h24	Polar positive	231.074	C10H12N2O3	HMDB0000684	L-Kynurenine	[M+Na]+	0.09	0.1953
h24	Polar positive	155.043	C4H8N2O3	HMDB0000168	L-Asparagine	[M+Na]+	0.99	0.2355
h24	Polar positive	399.144	C15H22N6O5S	HMDB0001185	S-adenosyl-L-methioninate	[M+H]+	-0.1	0.318
h24	Polar positive	140.068	C5H11NO2	HMDB0000043	Betaine	[M+Na]+	-0.05	0.559
h24	Polar positive	188.176	C9H21N3O	HMDB0002189	N1-Acetylspermidine/N8-Acetylspermidine	[M+H]+	0.7	0.7715
h24	Polar positive	118.086	C5H11NO2	HMDB0000043	Betaine	[M+H]+	-0.78	0.9132
h24	Polar positive	558.486	C34H65NO3	Ceramides	Cer(d18:2_16:0)	[M+Na]+	0.43	1.1632
h24	Polar positive	218.139	C10H19NO4	HMDB0000824	Propionylcarnitine	[M+H]+	0.25	1.5939
h24	Polar positive	137.071	C7H8N2O||C7H8N2O||C7H8N2O||C7H8N2O	HMDB0000699||HMDB0003152||HMDB0059711	1-Methylnicotinamide||N-Methylnicotinamide||2-Methylnicotinamide||6-Methylnicotinamide	[M+H]+||[M+H]+||[M+H]+||[M+H]+	0.38||0.38||0.38||0.38	1.607
h24	Polar positive	162.113	C7H15NO3	HMDB0000062	L-Carnitine	[M+H]+	0.64	1.9348
h24	Polar positive	146.092	C5H11N3O2	HMDB0003464	4-Guanidinobutyric acid	[M+H]+	-3.26	2.5666
h24	Polar positive	400.342	C23H45NO4||C23H45NO4	Carnitine Esters||HMDB0000222	CarE(16:0)||Palmitoylcarnitine	[M+H]+||[M+H]+	-0.1||-0.1	2.6369
h48	Polar positive	118.086	C5H11NO2	HMDB0000043	Betaine	[M+H]+	-0.78	0.2442
h48	Polar positive	140.068	C5H11NO2	HMDB0000043	Betaine	[M+Na]+	-0.05	0.4907
h48	Polar positive	169.059	C5H10N2O3	HMDB0000641	L-Glutamine	[M+Na]+	0.88	0.5646
h48	Polar positive	188.176	C9H21N3O	HMDB0002189	N1-Acetylspermidine/N8-Acetylspermidine	[M+H]+	0.7	0.7011
h48	Polar positive	558.486	C34H65NO3	Ceramides	Cer(d18:2_16:0)	[M+Na]+	0.43	0.8569
h48	Polar positive	137.071	C7H8N2O||C7H8N2O||C7H8N2O||C7H8N2O	HMDB0000699||HMDB0003152||HMDB0059711	1-Methylnicotinamide||N-Methylnicotinamide||2-Methylnicotinamide||6-Methylnicotinamide	[M+H]+||[M+H]+||[M+H]+||[M+H]+	0.38||0.38||0.38||0.38	1.1943
h02	Polar negative	207.078	C10H12N2O3	HMDB0000684	L-Kynurenine	[M-H]-	0.55	2.686
h02	Polar negative	131.046	C4H8N2O3	HMDB0000168	L-Asparagine	[M-H]-	0.53	23.4535
h06	Polar negative	572.481	C34H67NO3	Ceramides	Cer(d18:1_16:0)	[M+Cl]-	-0.33	8.9803
h12	Polar negative	176.093	C5H11NO2	HMDB0000043	Betaine	[M+Hac-H]-	1.69	0.378
h12	Polar negative	207.078	C10H12N2O3	HMDB0000684	L-Kynurenine	[M-H]-	0.55	0.4071
h12	Polar negative	124.007	C2H7NO3S	HMDB0000251	Taurine	[M-H]-	0.17	0.6278
h12	Polar negative	152.048	C5H11NO2	HMDB0000043	Betaine	[M+Cl]-	0.25	0.6461
h12	Polar negative	196.075	C7H15NO3	HMDB0000062	L-Carnitine	[M+Cl]-	0.37	0.8006
h12	Polar negative	572.481	C34H67NO3	Ceramides	Cer(d18:1_16:0)	[M+Cl]-	-0.33	2.3827
h12	Polar negative	570.466	C34H65NO3	Ceramides	Cer(d18:2_16:0)	[M+Cl]-	-0.29	7.9456
h24	Polar negative	152.048	C5H11NO2	HMDB0000043	Betaine	[M+Cl]-	0.25	0.1201
h24	Polar negative	207.078	C10H12N2O3	HMDB0000684	L-Kynurenine	[M-H]-	0.55	0.2092
h24	Polar negative	196.075	C7H15NO3	HMDB0000062	L-Carnitine	[M+Cl]-	0.37	0.2194
h24	Polar negative	176.093	C5H11NO2	HMDB0000043	Betaine	[M+Hac-H]-	1.69	0.36
h24	Polar negative	124.007	C2H7NO3S	HMDB0000251	Taurine	[M-H]-	0.17	0.3821
h24	Polar negative	181.039	C5H10N2O3	HMDB0000641	L-Glutamine	[M+Cl]-	0.69	1.0003
h24	Polar negative	594.51	C34H65NO3	Ceramides	Cer(d18:2_16:0)	[M+Hac-H]-	-0.45	3.2152
h24	Polar negative	572.481	C34H67NO3	Ceramides	Cer(d18:1_16:0)	[M+Cl]-	-0.33	6.4056
h48	Polar negative	152.048	C5H11NO2	HMDB0000043	Betaine	[M+Cl]-	0.25	0.37
h48	Polar negative	181.039	C5H10N2O3	HMDB0000641	L-Glutamine	[M+Cl]-	0.69	0.562
h48	Polar negative	594.51	C34H65NO3	Ceramides	Cer(d18:2_16:0)	[M+Hac-H]-	-0.45	1.0423
h02	Lipid positive	209.092	C10H12N2O3	HMDB0000684	L-Kynurenine	[M+H]+	1.23	1.7168
h02	Lipid positive	231.074	C10H12N2O3	HMDB0000684	L-Kynurenine	[M+Na]+	0.88	1.8842
h02	Lipid positive	245.057	C7H14N2O4S	HMDB0000099	Cystathionine	[M+Na]+	0.59	9.2236
h02	Lipid positive	226.105	C9H17NO4	HMDB0240773 (HMDB0000201)	Acetyl-L-carnitine	[M+Na]+	1.11	15.089
h02	Lipid positive	400.342	C23H45NO4||C23H45NO4	Carnitine Esters||HMDB0000222	CarE(16:0)||Palmitoylcarnitine	[M+H]+||[M+H]+	0.44||0.44	16.9951
h02	Lipid positive	426.358	C25H47NO4	Acyl Carnitine	AcCa(18:1)	[M+H]+	0.61	20.174
h06	Lipid positive	209.092	C10H12N2O3	HMDB0000684	L-Kynurenine	[M+H]+	1.23	0.9309
h06	Lipid positive	231.074	C10H12N2O3	HMDB0000684	L-Kynurenine	[M+Na]+	0.88	1.0677
h06	Lipid positive	896.77	C57H98O6||C57H98O6	Triglyceride||Triglyceride	TG(16:0_18:2_20:4)||TG(18:2_18:2_18:2)	[M+NH4]+||[M+NH4]+	-0.09||-0.09	4.397
h06	Lipid positive	922.786	C59H100O6||C59H100O6||C59H100O6	Triglyceride||Triglyceride||Triglyceride	TG(16:0_18:1_22:6)||TG(18:1_18:1_20:5)||TG(18:1_18:2_20:4)	[M+NH4]+||[M+NH4]+||[M+NH4]+	-0.11||-0.11||-0.11	4.5456
h06	Lipid positive	924.801	C59H102O6	Triglyceride	TG(18:1_18:1_20:4)	[M+NH4]+	-0.08	5.3453
h12	Lipid positive	246.181	C11H20N2O3||C11H20N2O3	HMDB0011174||HMDB0011175	Isoleucylproline||Leucylproline	[M+NH4]+||[M+NH4]+	0.65||0.65	0.5019
h12	Lipid positive	896.77	C57H98O6||C57H98O6	Triglyceride||Triglyceride	TG(16:0_18:2_20:4)||TG(18:2_18:2_18:2)	[M+NH4]+||[M+NH4]+	-0.09||-0.09	3.281
h12	Lipid positive	922.786	C59H100O6||C59H100O6||C59H100O6	Triglyceride||Triglyceride||Triglyceride	TG(16:0_18:1_22:6)||TG(18:1_18:1_20:5)||TG(18:1_18:2_20:4)	[M+NH4]+||[M+NH4]+||[M+NH4]+	-0.11||-0.11||-0.11	3.2814
h12	Lipid positive	924.801	C59H102O6	Triglyceride	TG(18:1_18:1_20:4)	[M+NH4]+	-0.08	3.3586
h12	Lipid positive	900.802	C57H102O6||C57H102O6	Triglyceride||Triglyceride	TG(16:0_18:1_20:3)||TG(18:1_18:1_18:2)	[M+NH4]+||[M+NH4]+	0.06||0.06	3.6339
h12	Lipid positive	926.817	C59H104O6	Triglyceride	TG(20:1_18:1_18:3)	[M+NH4]+	-0.51	5.5944
h24	Lipid positive	896.77	C57H98O6||C57H98O6	Triglyceride||Triglyceride	TG(16:0_18:2_20:4)||TG(18:2_18:2_18:2)	[M+NH4]+||[M+NH4]+	-0.09||-0.09	0.828
h24	Lipid positive	900.802	C57H102O6||C57H102O6	Triglyceride||Triglyceride	TG(16:0_18:1_20:3)||TG(18:1_18:1_18:2)	[M+NH4]+||[M+NH4]+	0.06||0.06	0.9031
h24	Lipid positive	336.14	C12H21N3O8	HMDB0000489	Aspartylglycosamine	[M+H]+	-0.87	0.9105
h24	Lipid positive	679.672	C43H83NO3	Ceramides	Cer(d19:1_24:1)	[M+NH4]+	1.98	0.9469
h24	Lipid positive	667.527	C41H72O5	Diglyceride	DG(18:0_20:4)	[M+Na]+	0.42	0.9475
h24	Lipid positive	992.7	C54H99NO13	Simple Glc series	Hex2Cer(d18:2_24:1)	[M+Na]+	-0.46	0.9651
h24	Lipid positive	924.801	C59H102O6	Triglyceride	TG(18:1_18:1_20:4)	[M+NH4]+	-0.08	0.9712
h24	Lipid positive	683.667	C42H83NO4	Ceramides	Cer(t18:1_24:0)	[M+NH4]+	0.89	0.9768
h24	Lipid positive	240.121	C10H19NO4	HMDB0000824	Propionylcarnitine	[M+Na]+	0.99	1.02
h24	Lipid positive	246.181	C11H20N2O3||C11H20N2O3	HMDB0011174||HMDB0011175	Isoleucylproline||Leucylproline	[M+NH4]+||[M+NH4]+	0.65||0.65	1.0722
h24	Lipid positive	928.833	C59H106O6||C59H106O6	Triglyceride||Triglyceride	TG(18:0_18:1_20:3)||TG(20:1_18:1_18:2)	[M+NH4]+||[M+NH4]+	-0.11||-0.11	1.1062
h24	Lipid positive	903.741	C57H100O6||C57H100O6||C59H98O6	Triglyceride||Triglyceride||Triglyceride	TG(16:0_18:1_20:4)||TG(18:1_18:2_18:2)||TG(18:1_18:2_20:5)	[M+Na]+||[M+Na]+||[M+H]+	0.07||0.07||-2.59	1.6879
h48	Lipid positive	730.538	C40H76NO8P||C40H76NO8P	Phosphatidylethanolamine||Phosphatidylethanolamine	PE(17:0_18:2)||PE(17:1_18:1)	[M+H]+||[M+H]+	0.12||0.12	0.1058
h48	Lipid positive	716.523	C39H74NO8P||C39H74NO8P	Phosphatidylethanolamine||Phosphatidylethanolamine	PE(16:0_18:2)||PE(16:1_18:1)	[M+H]+||[M+H]+	0.15||0.15	0.195
h48	Lipid positive	740.522	C41H74NO8P||C41H74NO8P||C39H76NO8P||C39H76NO8P	Phosphatidylethanolamine||Phosphatidylethanolamine||Dimethylphosphatidylethanolamine||Phosphatidylethanolamine	PE(16:0_20:4)||PE(18:2_18:2)||dMePE(16:0_16:1)||PE(16:0_18:1)	[M+H]+||[M+H]+||[M+Na]+||[M+Na]+	-0.16||-0.16||3.09||3.09	0.2008
h48	Lipid positive	718.538	C39H76NO8P||C39H76NO8P||C39H73O8P	Dimethylphosphatidylethanolamine||Phosphatidylethanolamine||Phosphatidic acid	dMePE(16:0_16:1)||PE(16:0_18:1)||PA(18:0_18:2)	[M+H]+||[M+H]+||[M+NH4]+	0.15||0.15||0.15	0.2041
h48	Lipid positive	732.554	C40H78NO8P||C40H78NO8P	Phosphatidylcholine||Phosphatidylethanolamine	PC(16:0_16:1)||PE(17:0_18:1)	[M+H]+||[M+H]+	0.13||0.13	0.2238
h48	Lipid positive	706.538	C38H76NO8P	Phosphatidylcholine	PC(16:0_14:0)	[M+H]+	0.17	0.3758
h48	Lipid positive	336.14	C12H21N3O8	HMDB0000489	Aspartylglycosamine	[M+H]+	-0.87	0.4307
h48	Lipid positive	762.6	C42H84NO8P	Phosphatidylcholine	PC(18:0_16:0)	[M+H]+	-0.32	0.4979
h48	Lipid positive	240.121	C10H19NO4	HMDB0000824	Propionylcarnitine	[M+Na]+	0.99	0.5662
h48	Lipid positive	924.801	C59H102O6	Triglyceride	TG(18:1_18:1_20:4)	[M+NH4]+	-0.08	0.6838
h48	Lipid positive	896.77	C57H98O6||C57H98O6	Triglyceride||Triglyceride	TG(16:0_18:2_20:4)||TG(18:2_18:2_18:2)	[M+NH4]+||[M+NH4]+	-0.09||-0.09	0.7437
h48	Lipid positive	928.833	C59H106O6||C59H106O6	Triglyceride||Triglyceride	TG(18:0_18:1_20:3)||TG(20:1_18:1_18:2)	[M+NH4]+||[M+NH4]+	-0.11||-0.11	0.8076
h48	Lipid positive	900.802	C57H102O6||C57H102O6	Triglyceride||Triglyceride	TG(16:0_18:1_20:3)||TG(18:1_18:1_18:2)	[M+NH4]+||[M+NH4]+	0.06||0.06	0.8131
h48	Lipid positive	246.181	C11H20N2O3||C11H20N2O3	HMDB0011174||HMDB0011175	Isoleucylproline||Leucylproline	[M+NH4]+||[M+NH4]+	0.65||0.65	0.9434
h48	Lipid positive	400.342	C23H45NO4||C23H45NO4	Carnitine Esters||HMDB0000222	CarE(16:0)||Palmitoylcarnitine	[M+H]+||[M+H]+	0.44||0.44	1.0425
h48	Lipid positive	794.606	C46H84NO7P||C44H86NO7P	Phosphatidylcholine||Phosphatidylcholine	PC(20:4e_18:1)||PC(18:2e_18:0)	[M+H]+||[M+Na]+	-0.39||2.64	1.2317
h48	Lipid positive	903.741	C57H100O6||C57H100O6||C59H98O6	Triglyceride||Triglyceride||Triglyceride	TG(16:0_18:1_20:4)||TG(18:1_18:2_18:2)||TG(18:1_18:2_20:5)	[M+Na]+||[M+Na]+||[M+H]+	0.07||0.07||-2.59	1.594

## Sheet: Table S4
Putatively annotated features with concentration-response behaviour as a result of exposure to benzo[a]pyrene
Time point	nESI-DIMS assay	Measured m/z (rounded)	Molecular formula	HMDB ID / Lipid class (if available)	Putative Name	Adduct	Mass error (ppm)	Benchmark concentration (µM)
h24	Polar positive	209.092	C10H12N2O3	HMDB0000684	L-Kynurenine	[M+H]+	0.53	0.9266
h24	Polar positive	231.074	C10H12N2O3	HMDB0000684	L-Kynurenine	[M+Na]+	0.09	1.5232
h24	Polar positive	188.176	C9H21N3O	HMDB0002189	N1-Acetylspermidine/N8-Acetylspermidine	[M+H]+	0.7	3.5246
h48	Polar positive	155.043	C4H8N2O3	HMDB0000168	L-Asparagine	[M+Na]+	0.99	0.9032
h48	Polar positive	188.176	C9H21N3O	HMDB0002189	N1-Acetylspermidine/N8-Acetylspermidine	[M+H]+	0.7	4.2251
h48	Polar positive	154.059	C4H9N3O2	HMDB0000064	Creatine	[M+Na]+	0.94	7.5177
h48	Polar negative	221.06	C7H14N2O4S	HMDB0000099	Cystathionine	[M-H]-	0.16	1.0551
h48	Polar negative	239.077	C6H12O6||C6H12O6||C6H12O6||C6H12O6	HMDB0000122||HMDB0000169||HMDB0000660||HMDB0033704	D-Glucose||D-Mannose||D-Fructose||L-Galactose	[M+Hac-H]-||[M+Hac-H]-||[M+Hac-H]-||[M+Hac-H]-	0.5||0.5||0.5||0.5	2.2412
h48	Polar negative	131.046	C4H8N2O3	HMDB0000168	L-Asparagine	[M-H]-	0.53	2.313
h48	Polar negative	152.048	C5H11NO2	HMDB0000043	Betaine	[M+Cl]-	0.25	3.3504
h48	Polar negative	599.32	C27H53O12P	Lysophosphatidylinositol	LPI(18:0)	[M-H]-	-0.75	5.9376
h48	Polar negative	140.012	C3H7NO3	HMDB0000187	L-Serine	[M+Cl]-	0.24	6.4049
h24	Lipid positive	231.074	C10H12N2O3	HMDB0000684	L-Kynurenine	[M+Na]+	0.88	1.3796
h24	Lipid positive	246.181	C11H20N2O3||C11H20N2O3	HMDB0011174||HMDB0011175	Isoleucylproline||Leucylproline	[M+NH4]+||[M+NH4]+	0.65||0.65	2.5089
h24	Lipid positive	209.092	C10H12N2O3	HMDB0000684	L-Kynurenine	[M+H]+	1.23	3.907
h48	Lipid positive	690.507	C37H72NO8P||C37H69O8P	Phosphatidylethanolamine||Phosphatidic acid	PE(16:0_16:1)||PA(16:0_18:2)	[M+H]+||[M+NH4]+	0.21||0.21	1.5261
h48	Lipid positive	245.057	C7H14N2O4S	HMDB0000099	Cystathionine	[M+Na]+	0.59	2.7668
h48	Lipid positive	330.073	C10H17N3O6S	HMDB0000125	L-Glutathione (reduced)	[M+Na]+	0.44	4.8917
h48	Lipid positive	308.091	C10H17N3O6S	HMDB0000125	L-Glutathione (reduced)	[M+H]+	0.56	6.0348
h48	Lipid positive	201.031	C5H10N2O3S	HMDB0000078	Cysteinylglycine	[M+Na]+	1.53	7.5265
h48	Lipid positive	246.181	C11H20N2O3||C11H20N2O3	HMDB0011174||HMDB0011175	Isoleucylproline||Leucylproline	[M+NH4]+||[M+NH4]+	0.65||0.65	8.225

## Sheet: Table S5
Putatively annotated features with concentration-response behaviour as a result of exposure to cyclosporin A
Time point	nESI-DIMS assay	Measured m/z (rounded)	Molecular formula	HMDB ID / Lipid class (if available)	Putative Name	Adduct	Mass error (ppm)	Benchmark concentration (µM)
h06	Polar positive	155.043	C4H8N2O3	HMDB0000168	L-Asparagine	[M+Na]+	0.99	1.6899
h06	Polar positive	133.061	C4H8N2O3	HMDB0000168	L-Asparagine	[M+H]+	0.74	2.7207
h06	Polar positive	128.032	C3H7NO3	HMDB0000187	L-Serine	[M+Na]+	0.83	3.5729
h12	Polar positive	155.043	C4H8N2O3	HMDB0000168	L-Asparagine	[M+Na]+	0.99	5.1719
h12	Polar positive	133.061	C4H8N2O3	HMDB0000168	L-Asparagine	[M+H]+	0.74	14.0448
h12	Polar positive	132.077	C4H9N3O2	HMDB0000064	Creatine	[M+H]+	0.21	18.5546
h12	Polar positive	245.057	C7H14N2O4S	HMDB0000099	Cystathionine	[M+Na]+	-0.14	21.4526
h24	Polar positive	155.043	C4H8N2O3	HMDB0000168	L-Asparagine	[M+Na]+	0.99	5.2907
h24	Polar positive	133.061	C4H8N2O3	HMDB0000168	L-Asparagine	[M+H]+	0.74	11.7712
h24	Polar positive	137.071	C7H8N2O||C7H8N2O||C7H8N2O||C7H8N2O	HMDB0000699||HMDB0003152||HMDB0059711	1-Methylnicotinamide||N-Methylnicotinamide||2-Methylnicotinamide||6-Methylnicotinamide	[M+H]+||[M+H]+||[M+H]+||[M+H]+	0.38||0.38||0.38||0.38	22.5716
h24	Polar positive	245.057	C7H14N2O4S	HMDB0000099	Cystathionine	[M+Na]+	-0.14	46.8197
h48	Polar positive	133.061	C4H8N2O3	HMDB0000168	L-Asparagine	[M+H]+	0.74	10.4881
h48	Polar positive	558.486	C34H65NO3	Ceramides	Cer(d18:2_16:0)	[M+Na]+	0.43	11.2977
h48	Polar positive	428.374	C25H49NO4	Carnitine Esters	CarE(18:0)	[M+H]+	0.22	13.257
h06	Polar negative	131.046	C4H8N2O3	HMDB0000168	L-Asparagine	[M-H]-	0.53	15.5243
h12	Polar negative	131.046	C4H8N2O3	HMDB0000168	L-Asparagine	[M-H]-	0.53	9.7257
h12	Polar negative	118.051	C4H9NO3||C4H9NO3	HMDB0000167||HMDB0000719	L-Threonine||L-Homoserine	[M-H]-||[M-H]-	0.38||0.38	32.0248
h24	Polar negative	131.046	C4H8N2O3	HMDB0000168	L-Asparagine	[M-H]-	0.53	9.3769
h48	Polar negative	599.32	C27H53O12P	Lysophosphatidylinositol	LPI(18:0)	[M-H]-	-0.75	14.1515
h48	Polar negative	131.046	C4H8N2O3	HMDB0000168	L-Asparagine	[M-H]-	0.53	21.6253
h12	Lipid positive	245.057	C7H14N2O4S	HMDB0000099	Cystathionine	[M+Na]+	0.59	22.828
h24	Lipid positive	336.14	C12H21N3O8	HMDB0000489	Aspartylglycosamine	[M+H]+	-0.87	26.9755
h24	Lipid positive	245.057	C7H14N2O4S	HMDB0000099	Cystathionine	[M+Na]+	0.59	32.0663
h48	Lipid positive	928.833	C59H106O6||C59H106O6	Triglyceride||Triglyceride	TG(18:0_18:1_20:3)||TG(20:1_18:1_18:2)	[M+NH4]+||[M+NH4]+	-0.11||-0.11	6.6249
h48	Lipid positive	730.538	C40H76NO8P||C40H76NO8P	Phosphatidylethanolamine||Phosphatidylethanolamine	PE(17:0_18:2)||PE(17:1_18:1)	[M+H]+||[M+H]+	0.12||0.12	7.6349
h48	Lipid positive	482.324	C23H48NO7P||C23H48NO7P	Lysophosphatidylcholine||Lysophosphatidylethanolamine	LPC(15:0)||LPE(18:0)	[M+H]+||[M+H]+	0.23||0.23	12.5217
h48	Lipid positive	756.553	C40H80NO8P||C40H80NO8P||C40H80NO8P	HMDB0000564||Phosphatidylcholine||Phosphatidylethanolamine	PC(16:0/16:0) (Colfosceril palmitate)||PC(16:0_16:0)||PE(20:0_15:0)	[M+Na]+||[M+Na]+||[M+Na]+	2.46||2.46||2.46	16.2803
h48	Lipid positive	706.538	C38H76NO8P	Phosphatidylcholine	PC(16:0_14:0)	[M+H]+	0.17	16.5456

## Sheet: Table S6
Putatively annotated features with concentration-response behaviour as a result of exposure to rotenone
Time point	nESI-DIMS assay	Measured m/z (rounded)	Molecular formula	HMDB ID / Lipid class (if available)	Putative Name	Adduct	Mass error (ppm)	Benchmark concentration (µM)
h02	Polar positive	218.139	C10H19NO4	HMDB0000824	Propionylcarnitine	[M+H]+	0.25	0.0095
h02	Polar positive	155.043	C4H8N2O3	HMDB0000168	L-Asparagine	[M+Na]+	0.99	0.0126
h02	Polar positive	162.113	C7H15NO3	HMDB0000062	L-Carnitine	[M+H]+	0.64	0.0172
h02	Polar positive	400.342	C23H45NO4||C23H45NO4	Carnitine Esters||HMDB0000222	CarE(16:0)||Palmitoylcarnitine	[M+H]+||[M+H]+	-0.1||-0.1	0.0581
h02	Polar positive	398.326	C23H43NO4	Carnitine Esters	CarE(16:1)	[M+H]+	-0.04	0.0687
h02	Polar positive	426.358	C25H47NO4	Acyl Carnitine	AcCa(18:1)	[M+H]+	0	0.0796
h06	Polar positive	218.139	C10H19NO4	HMDB0000824	Propionylcarnitine	[M+H]+	0.25	0.007
h06	Polar positive	155.043	C4H8N2O3	HMDB0000168	L-Asparagine	[M+Na]+	0.99	0.0162
h06	Polar positive	162.113	C7H15NO3	HMDB0000062	L-Carnitine	[M+H]+	0.64	0.0334
h06	Polar positive	398.326	C23H43NO4	Carnitine Esters	CarE(16:1)	[M+H]+	-0.04	0.0619
h06	Polar positive	426.358	C25H47NO4	Acyl Carnitine	AcCa(18:1)	[M+H]+	0	0.0649
h06	Polar positive	400.342	C23H45NO4||C23H45NO4	Carnitine Esters||HMDB0000222	CarE(16:0)||Palmitoylcarnitine	[M+H]+||[M+H]+	-0.1||-0.1	0.0705
h12	Polar positive	218.139	C10H19NO4	HMDB0000824	Propionylcarnitine	[M+H]+	0.25	0.0089
h12	Polar positive	155.043	C4H8N2O3	HMDB0000168	L-Asparagine	[M+Na]+	0.99	0.0153
h12	Polar positive	162.113	C7H15NO3	HMDB0000062	L-Carnitine	[M+H]+	0.64	0.0658
h12	Polar positive	398.326	C23H43NO4	Carnitine Esters	CarE(16:1)	[M+H]+	-0.04	0.0901
h12	Polar positive	428.374	C25H49NO4	Carnitine Esters	CarE(18:0)	[M+H]+	0.22	0.094
h12	Polar positive	426.358	C25H47NO4	Acyl Carnitine	AcCa(18:1)	[M+H]+	0	0.0969
h12	Polar positive	400.342	C23H45NO4||C23H45NO4	Carnitine Esters||HMDB0000222	CarE(16:0)||Palmitoylcarnitine	[M+H]+||[M+H]+	-0.1||-0.1	0.0978
h24	Polar positive	133.061	C4H8N2O3	HMDB0000168	L-Asparagine	[M+H]+	0.74	0.0096
h24	Polar positive	155.043	C4H8N2O3	HMDB0000168	L-Asparagine	[M+Na]+	0.99	0.0146
h24	Polar positive	132.077	C4H9N3O2	HMDB0000064	Creatine	[M+H]+	0.21	0.0166
h24	Polar positive	218.139	C10H19NO4	HMDB0000824	Propionylcarnitine	[M+H]+	0.25	0.0355
h24	Polar positive	128.032	C3H7NO3	HMDB0000187	L-Serine	[M+Na]+	0.83	0.0606
h24	Polar positive	148.004	C2H7NO3S	HMDB0000251	Taurine	[M+Na]+	0.89	0.0611
h24	Polar positive	162.113	C7H15NO3	HMDB0000062	L-Carnitine	[M+H]+	0.64	0.0799
h24	Polar positive	398.326	C23H43NO4	Carnitine Esters	CarE(16:1)	[M+H]+	-0.04	0.1287
h24	Polar positive	426.358	C25H47NO4	Acyl Carnitine	AcCa(18:1)	[M+H]+	0	0.1652
h24	Polar positive	400.342	C23H45NO4||C23H45NO4	Carnitine Esters||HMDB0000222	CarE(16:0)||Palmitoylcarnitine	[M+H]+||[M+H]+	-0.1||-0.1	0.1781
h24	Polar positive	558.486	C34H65NO3	Ceramides	Cer(d18:2_16:0)	[M+Na]+	0.43	0.3458
h24	Polar positive	265.112	C12H16N4OS	HMDB0000235	Thiamine	[M+H]+	-0.36	3.4208
h24	Polar positive	146.092	C5H11N3O2	HMDB0003464	4-Guanidinobutyric acid	[M+H]+	-3.26	4.6054
h48	Polar positive	169.059	C5H10N2O3	HMDB0000641	L-Glutamine	[M+Na]+	0.88	0.0162
h48	Polar positive	155.043	C4H8N2O3	HMDB0000168	L-Asparagine	[M+Na]+	0.99	0.0165
h48	Polar positive	231.074	C10H12N2O3	HMDB0000684	L-Kynurenine	[M+Na]+	0.09	0.0288
h48	Polar positive	162.113	C7H15NO3	HMDB0000062	L-Carnitine	[M+H]+	0.64	0.0541
h48	Polar positive	128.032	C3H7NO3	HMDB0000187	L-Serine	[M+Na]+	0.83	0.0777
h48	Polar positive	137.071	C7H8N2O||C7H8N2O||C7H8N2O||C7H8N2O	HMDB0000699||HMDB0003152||HMDB0059711	1-Methylnicotinamide||N-Methylnicotinamide||2-Methylnicotinamide||6-Methylnicotinamide	[M+H]+||[M+H]+||[M+H]+||[M+H]+	0.38||0.38||0.38||0.38	0.3774
h48	Polar positive	428.374	C25H49NO4	Carnitine Esters	CarE(18:0)	[M+H]+	0.22	0.5165
h48	Polar positive	426.358	C25H47NO4	Acyl Carnitine	AcCa(18:1)	[M+H]+	0	0.5351
h48	Polar positive	400.342	C23H45NO4||C23H45NO4	Carnitine Esters||HMDB0000222	CarE(16:0)||Palmitoylcarnitine	[M+H]+||[M+H]+	-0.1||-0.1	0.5411
h48	Polar positive	398.326	C23H43NO4	Carnitine Esters	CarE(16:1)	[M+H]+	-0.04	0.5775
h02	Polar negative	579.027	C15H22N2O18P2	HMDB0000935	Uridine 5'-diphosphoglucuronic acid	[M-H]-	-0.36	0.0176
h06	Polar negative	565.048	C15H24N2O17P2	HMDB0000302	Uridine 5'-diphosphogalactose	[M-H]-	-0.11	0.0219
h06	Polar negative	196.075	C7H15NO3	HMDB0000062	L-Carnitine	[M+Cl]-	0.37	0.0588
h12	Polar negative	565.048	C15H24N2O17P2	HMDB0000302	Uridine 5'-diphosphogalactose	[M-H]-	-0.11	0.0083
h12	Polar negative	606.074	C17H27N3O17P2	HMDB0000290	UDP-N-acetylglucosamine	[M-H]-	-0.81	0.0123
h12	Polar negative	579.027	C15H22N2O18P2	HMDB0000935	Uridine 5'-diphosphoglucuronic acid	[M-H]-	-0.36	0.0163
h12	Polar negative	196.075	C7H15NO3	HMDB0000062	L-Carnitine	[M+Cl]-	0.37	0.0196
h24	Polar negative	196.075	C7H15NO3	HMDB0000062	L-Carnitine	[M+Cl]-	0.37	0.0415
h24	Polar negative	124.007	C2H7NO3S	HMDB0000251	Taurine	[M-H]-	0.17	0.0463
h24	Polar negative	171.008	C5H4N4O	HMDB0000157	Hypoxanthine	[M+Cl]-	-1.89	0.0602
h24	Polar negative	152.048	C5H11NO2	HMDB0000043	Betaine	[M+Cl]-	0.25	0.1532
h24	Polar negative	303.05	C10H12N4O5	HMDB0000195	Inosine	[M+Cl]-	0.28	5.1926
h48	Polar negative	181.039	C5H10N2O3	HMDB0000641	L-Glutamine	[M+Cl]-	0.69	0.0123
h48	Polar negative	131.046	C4H8N2O3	HMDB0000168	L-Asparagine	[M-H]-	0.53	0.0361
h48	Polar negative	565.048	C15H24N2O17P2	HMDB0000302	Uridine 5'-diphosphogalactose	[M-H]-	-0.11	0.0498
h48	Polar negative	124.007	C2H7NO3S	HMDB0000251	Taurine	[M-H]-	0.17	0.0615
h48	Polar negative	171.008	C5H4N4O	HMDB0000157	Hypoxanthine	[M+Cl]-	-1.89	0.0812
h48	Polar negative	572.481	C34H67NO3	Ceramides	Cer(d18:1_16:0)	[M+Cl]-	-0.33	0.522
h02	Lipid positive	240.121	C10H19NO4	HMDB0000824	Propionylcarnitine	[M+Na]+	0.99	0.0015
h02	Lipid positive	426.358	C25H47NO4	Acyl Carnitine	AcCa(18:1)	[M+H]+	0.61	0.0743
h02	Lipid positive	400.342	C23H45NO4||C23H45NO4	Carnitine Esters||HMDB0000222	CarE(16:0)||Palmitoylcarnitine	[M+H]+||[M+H]+	0.44||0.44	0.0927
h06	Lipid positive	589.044	C15H24N2O17P2	HMDB0000302	Uridine 5'-diphosphogalactose	[M+Na]+	0.33	0.0091
h06	Lipid positive	426.358	C25H47NO4	Acyl Carnitine	AcCa(18:1)	[M+H]+	0.61	0.0512
h06	Lipid positive	400.342	C23H45NO4||C23H45NO4	Carnitine Esters||HMDB0000222	CarE(16:0)||Palmitoylcarnitine	[M+H]+||[M+H]+	0.44||0.44	0.1627
h12	Lipid positive	246.181	C11H20N2O3||C11H20N2O3	HMDB0011174||HMDB0011175	Isoleucylproline||Leucylproline	[M+NH4]+||[M+NH4]+	0.65||0.65	0.0463
h12	Lipid positive	400.342	C23H45NO4||C23H45NO4	Carnitine Esters||HMDB0000222	CarE(16:0)||Palmitoylcarnitine	[M+H]+||[M+H]+	0.44||0.44	0.0687
h12	Lipid positive	426.358	C25H47NO4	Acyl Carnitine	AcCa(18:1)	[M+H]+	0.61	0.0966
h24	Lipid positive	245.057	C7H14N2O4S	HMDB0000099	Cystathionine	[M+Na]+	0.59	0.0589
h24	Lipid positive	851.71	C53H96O6||C53H96O6||C55H94O6	Triglyceride||Triglyceride||Triglyceride	TG(16:0_16:1_18:2)||TG(16:1_16:1_18:1)||TG(16:1_16:1_20:4)	[M+Na]+||[M+Na]+||[M+H]+	-0.16||-0.16||-2.98	0.0706
h24	Lipid positive	400.342	C23H45NO4||C23H45NO4	Carnitine Esters||HMDB0000222	CarE(16:0)||Palmitoylcarnitine	[M+H]+||[M+H]+	0.44||0.44	0.0807
h24	Lipid positive	426.358	C25H47NO4	Acyl Carnitine	AcCa(18:1)	[M+H]+	0.61	0.0823
h24	Lipid positive	896.77	C57H98O6||C57H98O6	Triglyceride||Triglyceride	TG(16:0_18:2_20:4)||TG(18:2_18:2_18:2)	[M+NH4]+||[M+NH4]+	-0.09||-0.09	0.0836
h24	Lipid positive	844.739	C53H94O6	Triglyceride	TG(14:0_18:2_18:2)	[M+NH4]+	-0.16	0.1231
h24	Lipid positive	246.181	C11H20N2O3||C11H20N2O3	HMDB0011174||HMDB0011175	Isoleucylproline||Leucylproline	[M+NH4]+||[M+NH4]+	0.65||0.65	1.1689
h48	Lipid positive	770.51	C43H74NO7P||C43H74NO7P||C43H74NO7P	Phosphatidylethanolamine||Phosphatidylethanolamine||Phosphatidylethanolamine	PE(16:0p_22:6)||PE(18:1p_20:5)||PE(18:2p_20:4)	[M+Na]+||[M+Na]+||[M+Na]+	0.3||0.3||0.3	0.0266
h48	Lipid positive	754.536	C40H78NO8P||C40H78NO8P||C42H76NO8P	Phosphatidylcholine||Phosphatidylethanolamine||Phosphatidylethanolamine	PC(16:0_16:1)||PE(17:0_18:1)||PE(17:0_20:4)	[M+Na]+||[M+Na]+||[M+H]+	0.38||0.38||-2.81	0.0295
h48	Lipid positive	799.544	C42H81O10P||C42H81O10P	Phosphatidylglycerol||Phosphatidylglycerol	PG(16:0_20:1)||PG(18:0_18:1)	[M+Na]+||[M+Na]+	-2.01||-2.01	0.0298
h48	Lipid positive	797.529	C42H79O10P||C42H79O10P||C42H79O10P	Bis(monooleoylglycero)phosphate||Phosphatidylglycerol||Phosphatidylglycerol	LBPA(18:1_18:1)||PG(18:0_18:2)||PG(18:1_18:1)	[M+Na]+||[M+Na]+||[M+Na]+	-2.05||-2.05||-2.05	0.0324
h48	Lipid positive	796.525	C45H76NO7P	Phosphatidylethanolamine	PE(18:1p_22:6)	[M+Na]+	0.26	0.0352
h48	Lipid positive	900.802	C57H102O6||C57H102O6	Triglyceride||Triglyceride	TG(16:0_18:1_20:3)||TG(18:1_18:1_18:2)	[M+NH4]+||[M+NH4]+	0.06||0.06	0.0385
h48	Lipid positive	825.56	C44H83O10P||C44H83O10P	Bis(monooleoylglycero)phosphate||Phosphatidylglycerol	LBPA(18:1_20:1)||PG(20:1_18:1)	[M+Na]+||[M+Na]+	-1.68||-1.68	0.0395
h48	Lipid positive	771.513	C40H77O10P||C42H75O10P	Phosphatidylglycerol||Phosphatidylglycerol	PG(16:0_18:1)||PG(18:2_18:2)	[M+Na]+||[M+H]+	-1.76||-4.88	0.0405
h48	Lipid positive	928.833	C59H106O6||C59H106O6	Triglyceride||Triglyceride	TG(18:0_18:1_20:3)||TG(20:1_18:1_18:2)	[M+NH4]+||[M+NH4]+	-0.11||-0.11	0.0408
h48	Lipid positive	734.569	C40H80NO8P||C40H80NO8P||C40H80NO8P	HMDB0000564||Phosphatidylcholine||Phosphatidylethanolamine	PC(16:0/16:0) (Colfosceril palmitate)||PC(16:0_16:0)||PE(20:0_15:0)	[M+H]+||[M+H]+||[M+H]+	-0.02||-0.02||-0.02	0.043
h48	Lipid positive	930.849	C59H108O6	Triglyceride	TG(20:1_18:1_18:1)	[M+NH4]+	0.24	0.0432
h48	Lipid positive	823.545	C44H81O10P||C46H79O10P	Phosphatidylglycerol||Phosphatidylglycerol	PG(18:1_20:2)||PG(18:1_22:5)	[M+Na]+||[M+H]+	-1.58||-4.5	0.0486
h48	Lipid positive	730.538	C40H76NO8P||C40H76NO8P	Phosphatidylethanolamine||Phosphatidylethanolamine	PE(17:0_18:2)||PE(17:1_18:1)	[M+H]+||[M+H]+	0.12||0.12	0.0532
h48	Lipid positive	732.554	C40H78NO8P||C40H78NO8P	Phosphatidylcholine||Phosphatidylethanolamine	PC(16:0_16:1)||PE(17:0_18:1)	[M+H]+||[M+H]+	0.13||0.13	0.0538
h48	Lipid positive	758.57	C42H80NO8P||C42H80NO8P||C42H80NO8P	Dimethylphosphatidylethanolamine||Phosphatidylcholine||Phosphatidylcholine	dMePE(17:0_18:2)||PC(16:0_18:2)||PC(16:1_18:1)	[M+H]+||[M+H]+||[M+H]+	0.18||0.18||0.18	0.0559
h48	Lipid positive	760.585	C42H82NO8P||C42H82NO8P	Dimethylphosphatidylethanolamine||Phosphatidylcholine	dMePE(17:0_18:1)||PC(16:0_18:1)	[M+H]+||[M+H]+	-0.01||-0.01	0.0658
h48	Lipid positive	763.594	C41H80NO8P||C41H80NO8P	Dimethylphosphatidylethanolamine||Phosphatidylethanolamine	dMePE(16:0_18:1)||PE(18:0_18:1)	[M+NH4]+||[M+NH4]+	-1.98||-1.98	0.0779
h48	Lipid positive	926.817	C59H104O6	Triglyceride	TG(20:1_18:1_18:3)	[M+NH4]+	-0.51	0.088
h48	Lipid positive	851.71	C53H96O6||C53H96O6||C55H94O6	Triglyceride||Triglyceride||Triglyceride	TG(16:0_16:1_18:2)||TG(16:1_16:1_18:1)||TG(16:1_16:1_20:4)	[M+Na]+||[M+Na]+||[M+H]+	-0.16||-0.16||-2.98	0.0885
h48	Lipid positive	924.801	C59H102O6	Triglyceride	TG(18:1_18:1_20:4)	[M+NH4]+	-0.08	0.1033
h48	Lipid positive	903.741	C57H100O6||C57H100O6||C59H98O6	Triglyceride||Triglyceride||Triglyceride	TG(16:0_18:1_20:4)||TG(18:1_18:2_18:2)||TG(18:1_18:2_20:5)	[M+Na]+||[M+Na]+||[M+H]+	0.07||0.07||-2.59	0.1258
h48	Lipid positive	922.786	C59H100O6||C59H100O6||C59H100O6	Triglyceride||Triglyceride||Triglyceride	TG(16:0_18:1_22:6)||TG(18:1_18:1_20:5)||TG(18:1_18:2_20:4)	[M+NH4]+||[M+NH4]+||[M+NH4]+	-0.11||-0.11||-0.11	0.1419
h48	Lipid positive	223.075	C7H14N2O4S	HMDB0000099	Cystathionine	[M+H]+	1.03	0.1897
h48	Lipid positive	641.512	C39H70O5	Diglyceride	DG(18:1_18:2)	[M+Na]+	0.51	0.2051
h48	Lipid positive	245.057	C7H14N2O4S	HMDB0000099	Cystathionine	[M+Na]+	0.59	0.2386
h48	Lipid positive	920.766	C59H98O6	Triglyceride	TG(18:1_18:2_20:5)	[M+NH4]+	-4.06	0.5592
h48	Lipid positive	226.105	C9H17NO4	HMDB0240773 (HMDB0000201)	Acetyl-L-carnitine	[M+Na]+	1.11	1.0459
h48	Lipid positive	246.181	C11H20N2O3||C11H20N2O3	HMDB0011174||HMDB0011175	Isoleucylproline||Leucylproline	[M+NH4]+||[M+NH4]+	0.65||0.65	2.9571
